# Supplementary material for: Poly[di-μ-chlorido-μ-(1,2,3,9-tetra­hydro­pyrrolo­[2,1-b]quinazolin-9-one-κ2 N:O)-mercury(II)]
Source: Acta Crystallogr Sect E Struct Rep Online. 2011 Jun 18;67(Pt 7):m953–4. doi: 10.1107/S1600536811022471 (PMC3151818; doi:10.1107/S1600536811022471)
Supplement: Supplementary file 2 [file e-67-0m953-Isup2.hkl]

# 
# h,k,l, Fc-squared, Fo-squared, sigma(Fo-squared) and status flag 
# 
data_I
_shelx_title ' u07_c003 in P2(1)/n' 
_shelx_refln_list_code          4 
_shelx_F_calc_maximum      410.88 
_exptl_crystal_F_000       848.00 
_reflns_d_resolution_high  0.7453 
 
loop_ 
 _symmetry_equiv_pos_as_xyz 
 'x, y, z' 
 '-x+1/2, y+1/2, -z+1/2' 
 '-x, -y, -z' 
 'x-1/2, -y-1/2, z-1/2' 
 
_cell_length_a     7.7275 
_cell_length_b     9.4705 
_cell_length_c    16.7291 
_cell_angle_alpha  90.000 
_cell_angle_beta  101.416 
_cell_angle_gamma  90.000 
 
_shelx_F_squared_multiplier     1.000 
 
loop_ 
 _refln_index_h 
 _refln_index_k 
 _refln_index_l 
 _refln_F_squared_calc 
 _refln_F_squared_meas 
 _refln_F_squared_sigma 
 _refln_observed_status 
   2   0   0   155989.84   171572.22   3688.68 o 
   4   0   0   117138.74   127333.20   3206.12 o 
   6   0   0    15285.60    15312.55    542.91 o 
   8   0   0    16276.79    16378.98    609.06 o 
  10   0   0     3736.91     4119.97    242.62 o 
   1   1   0       23.79       40.49      4.30 o 
   2   1   0        5.18        5.57      7.99 o 
   3   1   0       80.28       79.21     12.89 o 
   4   1   0       81.15      117.05     23.39 o 
   5   1   0      316.61      355.59     24.70 o 
   6   1   0       28.67       25.33     19.62 o 
   7   1   0       96.94      159.01     45.75 o 
   8   1   0       44.29      -16.96     53.80 o 
   9   1   0      632.74      751.44     80.76 o 
  10   1   0       14.99      194.32     79.67 o 
   0   2   0   148586.09   165601.30   3849.90 o 
   1   2   0    12736.17    12783.13    218.59 o 
   2   2   0    20391.98    21599.88    395.04 o 
   3   2   0     9272.00     9192.91    179.02 o 
   4   2   0    52798.66    55027.52    992.74 o 
   5   2   0     7820.58     7543.30    158.46 o 
   6   2   0     7806.49     7651.19    185.91 o 
   7   2   0     3033.56     2875.59    117.61 o 
   8   2   0    11821.68    12157.68    362.06 o 
   9   2   0     2008.18     2195.86    117.06 o 
   1   3   0       74.22      107.37     13.37 o 
   2   3   0        9.27       49.13     13.73 o 
   3   3   0      375.99      437.76     26.45 o 
   4   3   0      170.00      246.81     44.14 o 
   5   3   0      380.67      467.12     31.46 o 
   6   3   0       79.74       82.59     28.04 o 
   7   3   0        6.12       25.54     39.92 o 
   8   3   0      225.02      277.87     82.80 o 
   9   3   0      151.48      190.80     76.96 o 
   0   4   0    27070.08    29549.52    767.87 o 
   1   4   0    56147.75    58027.49   1273.55 o 
   2   4   0     1788.34     1897.66     69.10 o 
   3   4   0    32728.85    30519.66    607.83 o 
   4   4   0    18017.44    17990.17    345.96 o 
   5   4   0    20789.96    18862.31    363.89 o 
   6   4   0     2390.43     2402.35     87.30 o 
   7   4   0     6959.80     6269.97    241.13 o 
   8   4   0     4702.31     4540.95    207.37 o 
   9   4   0     4715.96     4311.92    209.34 o 
   1   5   0       18.40       66.96     20.15 o 
   2   5   0        1.34       34.74     23.66 o 
   3   5   0      257.46      233.43     27.91 o 
   4   5   0      370.94      346.74     33.32 o 
   5   5   0       28.29      194.50     27.17 o 
   6   5   0      180.74      174.30     47.25 o 
   7   5   0       37.30       92.86     65.75 o 
   8   5   0      423.54      281.90     80.56 o 
   9   5   0        0.71      213.54    146.32 o 
   0   6   0      822.13      900.63     81.84 o 
   1   6   0    31250.56    31675.84    635.79 o 
   2   6   0      909.79     1014.70     45.15 o 
   3   6   0    21478.90    19680.05    421.09 o 
   4   6   0     1162.80     1132.36     62.69 o 
   5   6   0    17517.36    15772.91    354.68 o 
   6   6   0       18.79       89.04     47.73 o 
   7   6   0     6489.76     5332.17    281.79 o 
   8   6   0      251.41      148.77     79.83 o 
   1   7   0       63.62      157.26     26.52 o 
   2   7   0       25.49       -4.67     29.98 o 
   3   7   0        4.14      156.00     53.97 o 
   4   7   0       32.61       14.65     34.55 o 
   5   7   0      130.40      345.64     71.20 o 
   6   7   0        7.96       49.09     68.20 o 
   7   7   0       92.17      209.12     60.76 o 
   8   7   0      140.83       39.98    108.30 o 
   0   8   0     1297.09     1508.16     87.22 o 
   1   8   0    13908.90    12676.89    300.65 o 
   2   8   0     3355.34     3442.25    118.87 o 
   3   8   0     9318.59     8382.56    219.01 o 
   4   8   0      499.84      623.30     62.32 o 
   5   8   0     8958.60     7756.73    292.57 o 
   6   8   0      777.13      748.13     82.56 o 
   7   8   0     3204.46     3188.10    172.97 o 
   1   9   0       52.51        5.99     59.68 o 
   2   9   0       53.90        0.79     52.21 o 
   3   9   0        2.41        0.84     49.36 o 
   4   9   0        8.76       85.30     46.90 o 
   5   9   0      102.14      189.12     67.08 o 
   6   9   0       38.04       43.75     58.97 o 
   7   9   0       40.11      123.00    159.64 o 
   0  10   0     3909.74     4056.24    256.22 o 
   1  10   0     4260.10     4159.01    278.44 o 
   2  10   0     4160.00     4663.91    363.69 o 
   3  10   0     2429.12     2331.33    109.62 o 
   4  10   0     2539.26     2838.68    122.07 o 
   5  10   0     2385.91     2403.67    268.01 o 
   6  10   0     1737.76     2055.41    361.39 o 
   1  11   0       53.86       64.04     73.25 o 
   2  11   0       24.27       36.84     76.32 o 
   3  11   0        3.06       48.86     71.22 o 
   4  11   0        9.73       93.63     92.96 o 
   5  11   0      100.88      333.68    157.50 o 
   0  12   0     2447.88     4247.18    494.88 o 
   1  12   0        4.71      -43.56    100.67 o 
   2  12   0     2063.24     2982.87    450.15 o 
   3  12   0        3.37      193.30    119.08 o 
  -9   0   1      450.51      510.52     99.66 o 
  -7   0   1      139.11      142.68     62.49 o 
  -5   0   1       77.36       99.72     31.34 o 
  -3   0   1       66.88       48.37     19.56 o 
  -1   0   1        0.65      -11.00     11.00 o 
   1   0   1      335.36      375.21     26.69 o 
   3   0   1     2495.41     2422.13     65.84 o 
   5   0   1     1548.61     1444.93     62.97 o 
   7   0   1      661.04      575.69     85.18 o 
   9   0   1      276.21      295.88     90.51 o 
 -10   1   1     5322.67     5581.34    243.94 o 
  -9   1   1      589.95      733.28     79.65 o 
  -8   1   1    12250.52    12211.09    334.58 o 
  -7   1   1      544.49      504.25     56.98 o 
  -6   1   1    22062.47    22505.17    426.26 o 
  -5   1   1     1910.90     1786.25     56.24 o 
  -4   1   1    63393.29    66950.63   1202.26 o 
  -3   1   1     1303.15     1233.24     37.37 o 
  -2   1   1    28447.45    29731.00    536.63 o 
  -1   1   1     6312.90     6258.83     95.32 o 
   0   1   1    53813.20    60489.47    792.14 o 
   1   1   1     5745.58     5666.35     86.71 o 
   2   1   1     1096.35     1324.65     47.49 o 
   3   1   1     5247.98     5175.65     95.88 o 
   4   1   1    35778.20    35155.10    640.58 o 
   5   1   1     1879.65     1886.05     53.31 o 
   6   1   1     6321.60     5918.09    178.18 o 
   7   1   1      940.08      975.53     73.76 o 
   8   1   1    16908.69    17032.21    447.33 o 
   9   1   1      361.00      376.85     69.00 o 
 -10   2   1       64.37      154.87     96.18 o 
  -9   2   1      414.46      477.21     99.28 o 
  -8   2   1       59.43       86.08     49.75 o 
  -7   2   1       31.71        6.93     37.46 o 
  -6   2   1      100.27       76.33     29.79 o 
  -5   2   1      154.07      221.93     24.59 o 
  -4   2   1       71.72      134.65     22.28 o 
  -3   2   1      155.81      166.86     21.05 o 
  -2   2   1       91.96       87.67      9.82 o 
  -1   2   1       24.97       68.55     11.40 o 
   0   2   1        1.74       36.73     11.10 o 
   1   2   1       68.23       87.42      7.62 o 
   2   2   1        2.33       24.25      9.84 o 
   3   2   1      502.73      540.56     30.07 o 
   4   2   1      250.90      329.80     34.89 o 
   5   2   1      151.77      204.47     19.66 o 
   6   2   1       45.34       86.28     40.19 o 
   7   2   1      182.94      221.49     49.21 o 
   8   2   1      222.77      169.71     61.42 o 
   9   2   1      133.73      167.71     62.67 o 
  -9   3   1     4440.05     4097.11    199.68 o 
  -8   3   1     5810.99     5723.99    233.15 o 
  -7   3   1     5361.86     5089.67    211.68 o 
  -6   3   1     9240.41     8754.00    256.29 o 
  -5   3   1    19261.40    17771.31    342.16 o 
  -4   3   1    30092.28    30206.96    557.08 o 
  -3   3   1    16939.18    15893.05    300.31 o 
  -2   3   1    22461.68    24066.99    407.21 o 
  -1   3   1    38525.63    38836.72    703.98 o 
   0   3   1    90932.17   101624.38   2030.60 o 
   1   3   1    19402.99    19890.09    368.16 o 
   2   3   1    20582.21    21661.62    365.37 o 
   3   3   1    23253.12    22363.91    378.35 o 
   4   3   1    43615.04    43800.12    812.14 o 
   5   3   1    10346.20     9647.81    198.16 o 
   6   3   1     5464.00     5417.97    144.32 o 
   7   3   1     6347.75     5572.50    182.07 o 
   8   3   1     9900.34    10012.58    328.04 o 
   9   3   1     2864.47     2775.17    170.60 o 
  -9   4   1       68.16      234.04     86.69 o 
  -8   4   1       88.68      120.83     70.68 o 
  -7   4   1       74.89       50.56     59.66 o 
  -6   4   1      100.38      116.38     33.29 o 
  -5   4   1        6.19      194.95     27.45 o 
  -4   4   1        7.54      128.64     27.24 o 
  -3   4   1      463.20      504.14     34.12 o 
  -2   4   1        3.94       59.94      8.06 o 
  -1   4   1      980.51     1015.40     63.78 o 
   0   4   1       93.65      116.63     22.16 o 
   1   4   1      107.62      203.90     22.07 o 
   2   4   1       55.55       61.39     18.97 o 
   3   4   1        1.06      148.96     38.64 o 
   4   4   1      749.28      871.66     38.44 o 
   5   4   1      240.25      324.57     38.75 o 
   6   4   1      117.51      115.20     32.85 o 
   7   4   1       23.09       97.96     63.42 o 
   8   4   1      498.83      334.30     83.64 o 
   9   4   1        0.26       49.62     73.12 o 
  -9   5   1     6533.04     6412.89    351.85 o 
  -8   5   1      887.67      850.25    103.56 o 
  -7   5   1     6251.94     5740.71    233.15 o 
  -6   5   1     1061.41      940.90     72.05 o 
  -5   5   1    22612.57    20742.05    446.11 o 
  -4   5   1     3708.92     3632.94     94.99 o 
  -3   5   1    14281.24    12761.75    290.70 o 
  -2   5   1      939.60     1064.84     33.82 o 
  -1   5   1    31945.20    31323.01    580.65 o 
   0   5   1    12814.66    14285.82    347.88 o 
   1   5   1    14463.69    13613.70    268.06 o 
   2   5   1     1491.01     1655.84     55.60 o 
   3   5   1    19306.37    16905.80    363.69 o 
   4   5   1     8912.76     8485.67    202.42 o 
   5   5   1     9796.22     9077.08    252.08 o 
   6   5   1      257.92      310.49     71.38 o 
   7   5   1     7513.61     6761.68    262.34 o 
   8   5   1     1975.23     1889.28    142.01 o 
   9   5   1     3782.84     3733.64    267.14 o 
  -9   6   1       48.72      249.87    122.11 o 
  -8   6   1       16.90      -70.23    115.12 o 
  -7   6   1      181.64      219.32     53.80 o 
  -6   6   1        6.67       21.95     48.18 o 
  -5   6   1       12.74      277.96     43.28 o 
  -4   6   1        6.69       29.98     33.05 o 
  -3   6   1       65.25      170.46     36.69 o 
  -2   6   1       26.51       19.52     15.07 o 
  -1   6   1      129.12      138.41     21.87 o 
   0   6   1        1.57       41.20     17.99 o 
   1   6   1       23.02       63.26     23.24 o 
   2   6   1        9.70        8.19     24.09 o 
   3   6   1       16.90      201.03     37.49 o 
   4   6   1      599.65      526.31     39.97 o 
   5   6   1      328.07      279.41     61.47 o 
   6   6   1       63.34       27.84     47.87 o 
   7   6   1       73.23      160.22     80.62 o 
   8   6   1      369.13      300.12     89.54 o 
  -8   7   1      102.87      112.43    111.29 o 
  -7   7   1     3672.90     3621.90    189.07 o 
  -6   7   1      368.19      413.56     67.63 o 
  -5   7   1    15583.81    14974.17    347.46 o 
  -4   7   1      444.33      412.74     50.31 o 
  -3   7   1    10987.13    10244.43    283.25 o 
  -2   7   1     1875.54     1918.76     80.92 o 
  -1   7   1    29945.05    29469.69    558.46 o 
   0   7   1       32.12      143.14     23.90 o 
   1   7   1    16904.74    16171.22    323.62 o 
   2   7   1     1203.52     1259.81     54.66 o 
   3   7   1    20774.10    19058.13    419.52 o 
   4   7   1       28.77       81.22     37.80 o 
   5   7   1     9401.69     8485.99    252.27 o 
   6   7   1      868.33      830.83     79.90 o 
   7   7   1     5916.83     5450.19    402.15 o 
   8   7   1       13.46       72.58    109.43 o 
  -7   8   1      292.77      183.57     67.36 o 
  -6   8   1        1.01       12.83     57.61 o 
  -5   8   1      181.37      326.70     59.83 o 
  -4   8   1        0.66      -38.27     40.62 o 
  -3   8   1       43.53       64.29     70.16 o 
  -2   8   1       21.92        7.66     35.83 o 
  -1   8   1       46.37       65.22     39.38 o 
   0   8   1        1.40       22.48     20.71 o 
   1   8   1      107.89       91.90     37.96 o 
   2   8   1        1.79        7.56     37.51 o 
   3   8   1       38.23      158.79     46.63 o 
   4   8   1      262.04      207.76     47.33 o 
   5   8   1      330.00      258.65     61.39 o 
   6   8   1       15.87       32.21     56.92 o 
   7   8   1      135.12      179.39     85.83 o 
  -7   9   1      847.37      877.16    109.25 o 
  -6   9   1     1879.72     2005.36    123.03 o 
  -5   9   1     4953.73     4805.24    254.70 o 
  -4   9   1     3114.51     3445.38    216.59 o 
  -3   9   1     1721.37     1768.32    152.76 o 
  -2   9   1     4411.80     4676.61    164.18 o 
  -1   9   1     6154.07     6140.69    190.62 o 
   0   9   1     2878.37     3054.26    144.20 o 
   1   9   1     1803.33     1945.77    121.18 o 
   2   9   1     3640.61     3950.50    147.11 o 
   3   9   1     3648.81     3773.24    133.15 o 
   4   9   1     1566.42     1645.62     96.53 o 
   5   9   1     1686.35     1678.33    111.65 o 
   6   9   1     2054.62     2122.22    125.75 o 
  -6  10   1       28.42      169.66     73.56 o 
  -5  10   1       89.38      126.34     64.31 o 
  -4  10   1        1.73       36.70     72.92 o 
  -3  10   1        7.35      -10.74     44.62 o 
  -2  10   1       11.80      -80.27     80.27 o 
  -1  10   1       17.26       69.20     68.87 o 
   0  10   1        4.14      -64.82     64.82 o 
   1  10   1       85.93      -12.03     70.81 o 
   2  10   1        6.61      -27.87     82.09 o 
   3  10   1       23.02       44.15     77.74 o 
   4  10   1       55.47      125.37     61.27 o 
   5  10   1      205.74      189.22     67.02 o 
   6  10   1        1.62       99.87     88.30 o 
  -5  11   1     1122.92     1250.63    278.16 o 
  -4  11   1     2401.10     2348.57    252.79 o 
  -3  11   1      169.50      162.17     78.92 o 
  -2  11   1     3099.67     3642.87    295.74 o 
  -1  11   1     1443.01     1403.46    125.09 o 
   0  11   1     3629.71     4371.07    196.14 o 
   1  11   1      297.69      298.80     83.99 o 
   2  11   1     3533.07     3852.86    201.64 o 
   3  11   1      862.78      734.38    118.95 o 
   4  11   1     2472.16     2576.13    599.68 o 
  -3  12   1        3.11        0.14    142.87 o 
  -2  12   1       63.74      190.36     80.50 o 
  -1  12   1        0.22      -61.63     77.84 o 
   0  12   1       17.27      -59.18     79.54 o 
   1  12   1       41.81       37.92     72.23 o 
   2  12   1        9.76      156.43     79.15 o 
   3  12   1        0.97      104.42    116.48 o 
 -10   0   2     8727.33     9945.85    427.55 o 
  -8   0   2    10501.86    10098.63    416.71 o 
  -6   0   2    35781.75    37107.11    968.37 o 
  -4   0   2    40203.17    42197.64   1082.10 o 
  -2   0   2    65198.47    71883.77   1811.49 o 
   0   0   2   142469.27   152285.17   2974.37 o 
   2   0   2   149155.41   158781.84   4006.55 o 
   4   0   2   133893.02   147126.22   3170.28 o 
   6   0   2    34472.46    35489.06   1180.10 o 
   8   0   2    23626.99    24286.15    863.05 o 
 -10   1   2       44.57      164.20     81.46 o 
  -9   1   2      156.06      130.80     52.35 o 
  -8   1   2       22.70        9.82     50.33 o 
  -7   1   2       46.46       46.99     37.83 o 
  -6   1   2       86.97       97.27     26.94 o 
  -5   1   2      535.54      543.76     37.57 o 
  -4   1   2       23.42       98.86     28.86 o 
  -3   1   2        2.47       12.83     12.80 o 
  -2   1   2       29.26       24.66      9.49 o 
  -1   1   2       21.54       31.40      8.77 o 
   0   1   2      148.45      146.20      7.24 o 
   1   1   2      165.67      210.18     11.36 o 
   2   1   2       68.54       64.12     13.02 o 
   3   1   2     1410.88     1349.73     44.95 o 
   4   1   2      204.97      192.59     23.95 o 
   5   1   2       15.42       41.80     15.53 o 
   6   1   2       78.15       43.00     39.02 o 
   7   1   2      400.62      458.02     61.29 o 
   8   1   2      128.93       49.23     60.37 o 
   9   1   2       41.84       74.94     53.61 o 
 -10   2   2     5115.60     5408.85    235.34 o 
  -9   2   2     2557.17     2579.25    157.63 o 
  -8   2   2     5543.26     5592.40    185.85 o 
  -7   2   2     2700.27     2549.92    106.70 o 
  -6   2   2    22701.75    23064.37    438.63 o 
  -5   2   2    10150.63     9330.26    190.88 o 
  -4   2   2    23666.67    24638.71    457.21 o 
  -3   2   2     8115.24     7885.76    156.22 o 
  -2   2   2    37952.81    41136.19    682.63 o 
  -1   2   2    26795.01    28636.74    515.02 o 
   0   2   2    50563.51    55845.33    922.93 o 
   1   2   2     9530.05     9702.74    179.80 o 
   2   2   2    32359.56    34111.70    565.11 o 
   3   2   2    13054.82    12451.62    216.40 o 
   4   2   2    46299.24    48222.31    873.19 o 
   5   2   2     3518.12     3112.46     91.85 o 
   6   2   2    11084.08    10851.15    289.84 o 
   7   2   2     3552.67     3383.04    149.31 o 
   8   2   2    12589.23    12621.66    351.20 o 
   9   2   2     1095.26     1301.61    134.46 o 
 -10   3   2      133.45      336.79    140.20 o 
  -9   3   2       38.39       73.09     72.07 o 
  -8   3   2        8.25       57.74     61.64 o 
  -7   3   2      179.91      284.11     38.32 o 
  -6   3   2      105.08      201.36     29.09 o 
  -5   3   2       24.65      144.03     24.09 o 
  -4   3   2       27.24      120.68     23.81 o 
  -3   3   2      116.71      195.92     19.26 o 
  -2   3   2        2.37       41.06     16.50 o 
  -1   3   2        1.80      109.59     18.89 o 
   0   3   2      306.33      420.40     24.91 o 
   1   3   2       59.05       88.09     16.90 o 
   2   3   2      209.29      261.11     17.91 o 
   3   3   2      428.63      531.47     52.44 o 
   4   3   2      851.66      875.66     37.72 o 
   5   3   2       62.98       71.02     36.54 o 
   6   3   2      204.75      201.61     46.86 o 
   7   3   2      681.44      763.66     72.07 o 
   8   3   2      564.62      592.98     72.23 o 
   9   3   2       66.00       65.54     75.82 o 
  -9   4   2     6291.78     6037.52    253.78 o 
  -8   4   2     1422.69     1406.17    118.89 o 
  -7   4   2     6233.01     5610.96    179.09 o 
  -6   4   2     8464.00     8410.24    236.94 o 
  -5   4   2    22561.37    20522.43    393.90 o 
  -4   4   2     9272.27     8765.37    407.73 o 
  -3   4   2    16445.47    15890.26    295.52 o 
  -2   4   2    18029.30    19905.71    415.35 o 
  -1   4   2    58190.20    60003.80   1101.76 o 
   0   4   2    20400.27    23716.55    441.60 o 
   1   4   2    31088.89    32079.61    589.43 o 
   2   4   2     6531.40     6653.52    152.21 o 
   3   4   2    46902.55    42784.31    973.45 o 
   4   4   2     9997.93     9550.96    178.24 o 
   5   4   2    15315.49    13714.34    334.69 o 
   6   4   2     1234.81     1233.82     63.87 o 
   7   4   2    12182.03    11355.87    316.34 o 
   8   4   2     3789.87     3685.56    188.56 o 
   9   4   2     3268.51     3342.58    254.58 o 
  -9   5   2       13.74      298.26    109.32 o 
  -8   5   2        4.51      -45.39     80.78 o 
  -7   5   2      101.31       78.22     46.65 o 
  -6   5   2      255.25      309.68     53.67 o 
  -5   5   2        1.10      220.04     39.03 o 
  -4   5   2       55.27       71.03     29.44 o 
  -3   5   2      113.77      183.24     32.80 o 
  -2   5   2      311.09      361.37     36.27 o 
  -1   5   2       43.99      139.52     20.88 o 
   0   5   2      219.34      225.80     22.46 o 
   1   5   2      370.55      292.31     41.53 o 
   2   5   2       88.45      106.87     23.25 o 
   3   5   2        1.46       97.98     25.39 o 
   4   5   2      667.47      646.25     41.16 o 
   5   5   2        7.71       65.09     34.15 o 
   6   5   2      100.20       53.54     40.82 o 
   7   5   2      173.43      229.56     76.74 o 
   8   5   2      527.17      495.28     97.49 o 
  -9   6   2     4476.31     4407.61    377.82 o 
  -8   6   2       41.98       37.48     72.66 o 
  -7   6   2     4750.70     4524.97    168.11 o 
  -6   6   2      151.80      129.77     50.33 o 
  -5   6   2    21227.95    19105.15    421.51 o 
  -4   6   2        5.72       23.24     32.40 o 
  -3   6   2    14066.85    12990.98    295.59 o 
  -2   6   2      284.26      346.25     57.97 o 
  -1   6   2    44882.67    43781.83    807.28 o 
   0   6   2      540.06      606.73     35.13 o 
   1   6   2    18288.99    17678.53    370.80 o 
   2   6   2       37.58      134.42     25.38 o 
   3   6   2    32310.17    30675.47    576.95 o 
   4   6   2      339.20      375.91     37.17 o 
   5   6   2    10042.68     9002.10    253.77 o 
   6   6   2      140.95       94.79     50.08 o 
   7   6   2    10089.86     9303.55    337.07 o 
   8   6   2      347.18      241.67     85.43 o 
  -8   7   2       37.47       90.79     76.71 o 
  -7   7   2       16.14      168.31     59.02 o 
  -6   7   2       40.55       73.66     54.22 o 
  -5   7   2       10.63      231.42     49.03 o 
  -4   7   2        4.23        3.10     38.49 o 
  -3   7   2       25.89      126.16     39.65 o 
  -2   7   2        8.17       23.42     31.71 o 
  -1   7   2        1.23       81.11     37.98 o 
   0   7   2      338.97      326.17     34.02 o 
   1   7   2       86.41       43.18     25.69 o 
   2   7   2      180.57      225.28     33.14 o 
   3   7   2       28.43      136.70     51.78 o 
   4   7   2      530.08      484.99     50.87 o 
   5   7   2      196.42      234.57     73.56 o 
   6   7   2       19.57      -44.41     47.46 o 
   7   7   2       24.26      220.19     83.51 o 
   8   7   2      227.16       94.30    210.69 o 
  -8   8   2     1041.99     1247.01    216.23 o 
  -7   8   2     2361.39     2333.04    165.08 o 
  -6   8   2      676.51      774.30    104.35 o 
  -5   8   2    11726.91    10875.18    275.53 o 
  -4   8   2     1325.36     1471.18     88.37 o 
  -3   8   2     6125.36     5720.19    208.53 o 
  -2   8   2      906.74      997.51     67.98 o 
  -1   8   2    20822.36    19999.26    465.11 o 
   0   8   2      964.67     1010.91     77.41 o 
   1   8   2     7079.52     6731.61    159.92 o 
   2   8   2     2100.72     2142.29     92.60 o 
   3   8   2    15436.96    15026.89    349.50 o 
   4   8   2      939.00     1075.63     71.39 o 
   5   8   2     4348.36     4062.22    159.14 o 
   6   8   2     1459.04     1471.42    108.37 o 
   7   8   2     5399.67     5453.88    250.17 o 
  -7   9   2       35.05       75.78     73.35 o 
  -6   9   2        9.87       -7.88     58.03 o 
  -5   9   2        2.29      191.15     60.08 o 
  -4   9   2       13.62       17.07     50.23 o 
  -3   9   2        2.63       11.71     58.97 o 
  -2   9   2        3.75      -54.97     54.97 o 
  -1   9   2       44.11       52.02     40.12 o 
   0   9   2      135.04       45.81     60.80 o 
   1   9   2      114.30        5.81     59.85 o 
   2   9   2       27.15       51.14     56.97 o 
   3   9   2       57.39       86.70     49.77 o 
   4   9   2       70.95      108.65    109.68 o 
   5   9   2      155.13      104.67     62.31 o 
   6   9   2       38.48       92.53     60.44 o 
  -6  10   2     1706.80     1872.77    225.18 o 
  -5  10   2     2729.49     2810.47    233.01 o 
  -4  10   2     3152.97     3502.68    180.20 o 
  -3  10   2      693.61      676.59     71.27 o 
  -2  10   2     3527.00     4167.45    182.48 o 
  -1  10   2     5296.61     5321.19    210.26 o 
   0  10   2     3756.54     4045.85    177.41 o 
   1  10   2     1391.78     1306.73    113.86 o 
   2  10   2     3805.04     4183.71    304.24 o 
   3  10   2     5064.28     5038.92    398.71 o 
   4  10   2     2206.24     2285.69    168.31 o 
   5  10   2     1214.72     1085.34     98.10 o 
  -5  11   2       12.88      175.29    157.50 o 
  -4  11   2       13.84      111.89     77.44 o 
  -3  11   2        0.30       19.07     69.83 o 
  -2  11   2       10.23       20.99     73.70 o 
  -1  11   2        5.18       10.41     70.19 o 
   0  11   2       19.13      -72.60     93.24 o 
   1  11   2       33.10       12.41     70.53 o 
   2  11   2        0.87       -1.30     68.91 o 
   3  11   2       49.68      135.05     74.75 o 
   4  11   2        0.84      107.89     96.48 o 
  -3  12   2       14.93      148.78    103.90 o 
  -2  12   2     2546.89     3612.69    497.79 o 
  -1  12   2      375.38      226.18     85.62 o 
   0  12   2     2629.36     2820.31    297.12 o 
   1  12   2       62.69       17.42     91.47 o 
   2  12   2     2211.18     2668.67    673.67 o 
   3  12   2      103.53      -90.81     90.81 o 
  -9   0   3       31.83      -61.76     61.76 o 
  -7   0   3        4.84      -17.24     50.59 o 
  -5   0   3       18.43       43.25     40.54 o 
  -3   0   3     1605.71     1635.76     63.64 o 
  -1   0   3     2235.44     2374.59     52.37 o 
   1   0   3     1149.08     1115.47     44.79 o 
   3   0   3     2108.23     2063.26    104.01 o 
   5   0   3      336.85      420.44     64.35 o 
   7   0   3     2926.33     2961.47    180.25 o 
   9   0   3      413.19      486.19    107.40 o 
 -10   1   3    10366.24    11760.26    408.38 o 
  -9   1   3      516.17      627.89     98.68 o 
  -8   1   3     6654.42     6911.64    213.87 o 
  -7   1   3      864.80      938.98     53.78 o 
  -6   1   3    38422.91    39613.25    730.92 o 
  -5   1   3     2244.68     2179.10     64.04 o 
  -4   1   3    22012.07    23392.67    433.84 o 
  -3   1   3     1432.93     1440.94     41.91 o 
  -2   1   3   118522.34   130260.79   2138.45 o 
  -1   1   3     2931.57     3114.10     60.23 o 
   0   1   3    71957.63    79085.33   1198.27 o 
   1   1   3      847.76      809.88     25.24 o 
   2   1   3    74010.64    78406.06   1548.10 o 
   3   1   3     3463.13     3172.65     99.60 o 
   4   1   3    19823.43    20195.38    420.02 o 
   5   1   3     1337.54     1357.84     52.07 o 
   6   1   3     8240.43     7938.15    227.68 o 
   7   1   3     1434.44     1395.75    109.23 o 
   8   1   3     5274.19     5402.82    190.83 o 
   9   1   3      347.33      312.76    108.34 o 
 -10   2   3       43.94      107.51     69.42 o 
  -9   2   3       55.14      108.77     68.86 o 
  -8   2   3        2.25      -19.44     43.95 o 
  -7   2   3       16.83       29.31     27.98 o 
  -6   2   3       17.59       83.30     26.50 o 
  -5   2   3      231.43      224.91     25.82 o 
  -4   2   3       91.61      114.68     22.02 o 
  -3   2   3       72.09      127.59     16.34 o 
  -2   2   3       19.02       67.18      8.66 o 
  -1   2   3      257.90      299.93     19.50 o 
   0   2   3      358.20      412.50     17.34 o 
   1   2   3      279.92      304.92     18.42 o 
   2   2   3      139.55      173.68      9.57 o 
   3   2   3     1827.50     1634.00     37.13 o 
   4   2   3      286.18      268.11     28.71 o 
   5   2   3      116.45      170.47     26.91 o 
   6   2   3      142.94      158.91     46.98 o 
   7   2   3     1267.99     1398.22     91.33 o 
   8   2   3      167.20      256.54     62.78 o 
   9   2   3       48.38       57.38     53.61 o 
 -10   3   3     6588.00     7017.66    360.83 o 
  -9   3   3     2904.67     2783.28    163.72 o 
  -8   3   3     3973.16     3739.50    176.83 o 
  -7   3   3     5321.21     4932.88    139.11 o 
  -6   3   3    23104.33    23025.28    440.67 o 
  -5   3   3    17624.38    15888.33    309.77 o 
  -4   3   3     9661.98     9701.04    195.58 o 
  -3   3   3    20958.09    20571.58    352.17 o 
  -2   3   3    46192.50    51461.54    918.89 o 
  -1   3   3    52813.30    51934.08    857.05 o 
   0   3   3    20270.77    21888.82    405.01 o 
   1   3   3    21016.47    20444.30    346.76 o 
   2   3   3    40161.72    42212.92    699.82 o 
   3   3   3    25471.52    24005.48    408.41 o 
   4   3   3    19783.02    20363.21    351.42 o 
   5   3   3     6380.31     5940.27    136.24 o 
   6   3   3    10813.18    10589.82    289.61 o 
   7   3   3     6510.02     5982.39    195.90 o 
   8   3   3     6545.39     6422.98    214.85 o 
   9   3   3     1440.14     1618.27    143.12 o 
  -9   4   3        1.78      156.73     70.71 o 
  -8   4   3        7.53      -19.80     62.98 o 
  -7   4   3      121.76      225.65     51.39 o 
  -6   4   3      195.52      246.88     41.85 o 
  -5   4   3       15.34      189.51     34.34 o 
  -4   4   3       47.76      108.43     20.59 o 
  -3   4   3      313.22      379.60     79.21 o 
  -2   4   3      134.93      229.12     21.07 o 
  -1   4   3      204.71      340.07     22.01 o 
   0   4   3     1586.12     1565.02     49.06 o 
   1   4   3      471.95      546.12     30.57 o 
   2   4   3      976.44      925.19     35.50 o 
   3   4   3     1061.46     1187.76     80.10 o 
   4   4   3     1199.54     1075.06     53.12 o 
   5   4   3        2.78       64.69     32.08 o 
   6   4   3      560.36      498.68     62.93 o 
   7   4   3      111.92      260.62     76.63 o 
   8   4   3      628.26      602.49     95.54 o 
   9   4   3      125.13      251.28    113.07 o 
  -9   5   3     5860.23     5416.90    241.37 o 
  -8   5   3       76.54       74.20     82.01 o 
  -7   5   3     8495.43     7840.64    236.67 o 
  -6   5   3     4380.44     4234.45    129.38 o 
  -5   5   3    22047.84    20248.75    437.76 o 
  -4   5   3      691.10      773.68     52.01 o 
  -3   5   3    19104.74    18259.72    392.17 o 
  -2   5   3     8062.45     7749.41    163.67 o 
  -1   5   3    41707.99    42747.73    720.58 o 
   0   5   3     1008.50     1125.16     44.88 o 
   1   5   3    15563.61    15590.70    304.56 o 
   2   5   3     3951.51     4000.58    113.65 o 
   3   5   3    26381.44    24497.85    464.93 o 
   4   5   3     2366.50     2438.35     74.88 o 
   5   5   3     5797.81     5370.92    148.75 o 
   6   5   3     1634.53     1526.08     99.79 o 
   7   5   3     7807.19     7142.48    275.02 o 
   8   5   3     1500.86     1492.13    134.15 o 
  -9   6   3       28.45      269.23    174.62 o 
  -8   6   3        3.62      -67.55     68.61 o 
  -7   6   3      345.58      257.11     62.08 o 
  -6   6   3      153.99      196.99     38.36 o 
  -5   6   3       93.34      291.48     65.20 o 
  -4   6   3      173.34      183.93     40.88 o 
  -3   6   3      151.12      135.04     35.71 o 
  -2   6   3      368.09      403.36     41.89 o 
  -1   6   3       13.43      115.12     23.10 o 
   0   6   3     1098.75     1075.10     45.99 o 
   1   6   3        0.71       54.98     23.20 o 
   2   6   3      404.88      357.12     34.65 o 
   3   6   3       14.01      114.55     47.63 o 
   4   6   3      538.23      425.11     38.05 o 
   5   6   3       95.24       99.72     50.07 o 
   6   6   3      248.69      168.13     50.14 o 
   7   6   3       18.09      146.32     73.25 o 
   8   6   3      462.52      503.30     94.68 o 
  -8   7   3      509.80      523.76     95.81 o 
  -7   7   3     7906.11     7962.78    254.73 o 
  -6   7   3       33.36      137.83     56.64 o 
  -5   7   3    16874.40    16101.36    371.42 o 
  -4   7   3      737.66      772.24     65.77 o 
  -3   7   3    12010.95    11649.17    277.99 o 
  -2   7   3       47.53      116.73     44.74 o 
  -1   7   3    28623.06    27087.04    689.85 o 
   0   7   3     1789.35     1805.70     99.97 o 
   1   7   3    11865.33    11438.54    283.19 o 
   2   7   3      657.51      739.32     47.07 o 
   3   7   3    22558.13    20741.64    408.82 o 
   4   7   3      350.26      432.00     60.15 o 
   5   7   3     5637.11     5257.39    180.38 o 
   6   7   3      180.00      204.91     59.44 o 
   7   7   3     7451.77     7247.51    290.91 o 
  -8   8   3       14.88        7.19    128.53 o 
  -7   8   3      412.09      415.21     75.76 o 
  -6   8   3       40.72       52.22     59.75 o 
  -5   8   3      246.36      376.72     81.75 o 
  -4   8   3      102.79       89.21     46.94 o 
  -3   8   3      405.28      378.79     54.91 o 
  -2   8   3       77.58       78.93     44.87 o 
  -1   8   3        8.94       81.47     42.87 o 
   0   8   3      269.42      293.83     47.26 o 
   1   8   3        2.50       39.21     28.93 o 
   2   8   3       62.92       46.90     40.64 o 
   3   8   3      109.55      179.69     52.18 o 
   4   8   3       74.45       64.51     52.61 o 
   5   8   3      249.52      243.83     63.90 o 
   6   8   3       29.37       51.59     53.77 o 
   7   8   3      186.32      368.18     99.35 o 
  -7   9   3     1568.04     1483.56    205.39 o 
  -6   9   3      937.18     1106.16    123.80 o 
  -5   9   3     4374.06     4274.97    180.28 o 
  -4   9   3     3001.76     3442.09    203.99 o 
  -3   9   3     2330.32     2360.37    107.15 o 
  -2   9   3     3048.42     3566.97    184.56 o 
  -1   9   3     7918.45     7671.85    277.31 o 
   0   9   3     4855.90     5481.13    268.25 o 
   1   9   3     1860.08     1801.00    117.44 o 
   2   9   3     3670.00     3960.88    166.70 o 
   3   9   3     5790.44     6006.17    445.33 o 
   4   9   3     2113.54     2222.91    226.86 o 
   5   9   3      713.10      673.40     81.78 o 
   6   9   3     1424.75     1537.72    106.68 o 
  -6  10   3       42.07       25.53     55.06 o 
  -5  10   3        8.27       72.23     51.74 o 
  -4  10   3      199.51      112.16     57.54 o 
  -3  10   3        7.32      -38.78     52.16 o 
  -2  10   3       45.37       35.44     49.96 o 
  -1  10   3       37.49      165.55     75.26 o 
   0  10   3        9.71      -67.67     67.67 o 
   1  10   3       16.24       91.65     64.67 o 
   2  10   3       10.92      -56.68     56.68 o 
   3  10   3      144.82      223.63     78.68 o 
   4  10   3        3.89      -40.12     84.30 o 
   5  10   3      151.27      128.19     58.96 o 
  -5  11   3      820.51      955.68    131.93 o 
  -4  11   3     2661.94     2986.46    346.61 o 
  -3  11   3      300.02      263.94     80.01 o 
  -2  11   3     2943.74     3151.54    392.94 o 
  -1  11   3     1764.70     1668.81    130.63 o 
   0  11   3     3055.12     3062.03    203.17 o 
   1  11   3      173.37      212.49     78.11 o 
   2  11   3     2922.91     3492.36    508.06 o 
   3  11   3     1403.27     1346.03    421.47 o 
   4  11   3     2031.89     2256.05    510.14 o 
  -3  12   3        0.73      137.28     86.75 o 
  -2  12   3       25.60      215.25    134.61 o 
  -1  12   3       33.13       19.99     75.96 o 
   0  12   3        9.69       80.84     83.77 o 
   1  12   3       18.73       36.17     70.88 o 
   2  12   3        3.07      296.34    103.90 o 
 -10   0   4     8433.78     9655.02    412.21 o 
  -8   0   4     6894.71     6641.29    292.04 o 
  -6   0   4    48383.36    49627.55   1279.33 o 
  -4   0   4    29974.76    31457.33    816.04 o 
  -2   0   4   168825.05   189496.98   4746.82 o 
   0   0   4    31128.41    34091.49    674.89 o 
   2   0   4    94742.27   100719.05   2176.08 o 
   4   0   4    25597.47    25266.09    842.23 o 
   6   0   4    37808.25    38266.71   1273.09 o 
   8   0   4    14176.24    14451.83    562.13 o 
 -10   1   4       28.68      106.11     74.71 o 
  -9   1   4        0.57       58.73     48.95 o 
  -8   1   4       18.90      -39.42     44.40 o 
  -7   1   4        0.76       13.02     23.88 o 
  -6   1   4       81.10       81.14     35.31 o 
  -5   1   4      286.29      250.84     27.58 o 
  -4   1   4       90.25       82.65     21.18 o 
  -3   1   4      690.52      685.82     27.86 o 
  -2   1   4      173.94      143.81     16.24 o 
  -1   1   4      863.61      911.08     21.30 o 
   0   1   4       47.93      108.64     16.85 o 
   1   1   4      562.01      547.15     18.92 o 
   2   1   4       34.77       48.43     11.45 o 
   3   1   4     1851.87     1867.09     58.18 o 
   4   1   4       68.14       66.71     22.83 o 
   5   1   4      509.75      515.73     51.71 o 
   6   1   4      117.97      144.63     59.64 o 
   7   1   4     1403.31     1514.21     95.79 o 
   8   1   4       77.53       22.45     65.00 o 
   9   1   4       23.56      101.48     61.39 o 
 -10   2   4     5046.29     5628.19    241.54 o 
  -9   2   4     2187.15     2173.14    141.10 o 
  -8   2   4     2572.35     2878.87    122.44 o 
  -7   2   4     5118.59     4689.88    133.62 o 
  -6   2   4    25151.59    25328.45    480.39 o 
  -5   2   4     7566.58     7533.49    160.23 o 
  -4   2   4    10083.02    10350.08    205.98 o 
  -3   2   4    10641.84    10069.79    196.02 o 
  -2   2   4    90415.02    98370.15   1500.30 o 
  -1   2   4    13994.84    13747.66    236.53 o 
   0   2   4    18415.73    19403.76    305.60 o 
   1   2   4    10286.92    10006.41    176.65 o 
   2   2   4    59561.49    63381.34   1042.19 o 
   3   2   4    11782.06    11590.87    227.65 o 
   4   2   4    10836.95    10936.02    219.88 o 
   5   2   4     4093.32     3866.94    107.82 o 
   6   2   4    18445.10    18500.84    465.39 o 
   7   2   4     3103.60     2973.56    130.61 o 
   8   2   4     5664.68     5803.09    202.56 o 
   9   2   4      738.63      816.44     88.25 o 
 -10   3   4       64.13      302.15     96.57 o 
  -9   3   4       59.57       64.62     67.38 o 
  -8   3   4        0.55      -37.67     56.06 o 
  -7   3   4       55.83       67.44     54.14 o 
  -6   3   4        0.49       74.29     28.58 o 
  -5   3   4      331.43      404.72     37.13 o 
  -4   3   4      265.33      304.30     25.51 o 
  -3   3   4      722.26      805.86     76.77 o 
  -2   3   4      885.54      946.57     38.00 o 
  -1   3   4      445.85      571.76     40.51 o 
   0   3   4     1082.74     1008.80     35.78 o 
   1   3   4      442.28      542.68     31.26 o 
   2   3   4     1010.19     1015.21     34.99 o 
   3   3   4      486.76      595.22     41.16 o 
   4   3   4      638.77      666.83     37.78 o 
   5   3   4       34.18       25.94     28.15 o 
   6   3   4      637.45      729.91     57.77 o 
   7   3   4      631.52      759.66     76.98 o 
   8   3   4      312.08      312.57     67.11 o 
   9   3   4       24.93      125.06    122.45 o 
  -9   4   4     4932.72     4518.58    210.02 o 
  -8   4   4      805.80      780.78     97.26 o 
  -7   4   4    12685.95    11338.38    309.81 o 
  -6   4   4    10346.81    10294.88    245.31 o 
  -5   4   4    19551.04    17940.56    349.27 o 
  -4   4   4     2484.29     2581.15     71.07 o 
  -3   4   4    26107.13    24499.45    507.49 o 
  -2   4   4    31042.70    32431.02    592.62 o 
  -1   4   4    31213.56    30512.98    479.38 o 
   0   4   4     5614.99     6235.46    133.84 o 
   1   4   4    21523.94    21490.75    405.31 o 
   2   4   4    26735.59    28190.19    477.56 o 
   3   4   4    26087.36    23770.43    565.77 o 
   4   4   4     3808.81     3842.60     98.07 o 
   5   4   4    11231.24    10127.60    239.16 o 
   6   4   4     5541.27     5606.47    184.60 o 
   7   4   4    10403.59     9293.94    302.95 o 
   8   4   4      946.37     1040.99    114.98 o 
  -9   5   4      188.99      314.28     84.43 o 
  -8   5   4       14.93      -16.73     66.44 o 
  -7   5   4       62.71      176.42     86.11 o 
  -6   5   4        1.12       56.97     36.77 o 
  -5   5   4        2.49      161.27     39.77 o 
  -4   5   4      249.07      310.04     40.92 o 
  -3   5   4       33.78       97.73     31.11 o 
  -2   5   4       76.28      176.20     32.48 o 
  -1   5   4        3.39      115.20     28.00 o 
   0   5   4       27.25       76.46     20.28 o 
   1   5   4       52.10      122.35     25.11 o 
   2   5   4      277.34      295.84     39.68 o 
   3   5   4        2.21       82.51     20.99 o 
   4   5   4      293.17      248.18     38.95 o 
   5   5   4      118.86      150.23     38.42 o 
   6   5   4      644.33      613.23     70.55 o 
   7   5   4        9.58       76.60     73.40 o 
   8   5   4      309.03      163.44     83.33 o 
  -9   6   4     2094.06     2111.70    202.25 o 
  -8   6   4       17.37        1.19     63.62 o 
  -7   6   4     5996.31     5879.75    201.03 o 
  -6   6   4     1183.43     1294.00     76.44 o 
  -5   6   4    10023.41     9316.77    232.50 o 
  -4   6   4      511.08      522.71     51.03 o 
  -3   6   4    16699.82    15665.87    350.38 o 
  -2   6   4      707.75      834.31     44.99 o 
  -1   6   4    26346.74    25136.77    478.70 o 
   0   6   4      908.05     1071.22     49.12 o 
   1   6   4    19783.44    19125.25    411.96 o 
   2   6   4     1300.08     1329.64     57.38 o 
   3   6   4    23054.04    21212.98    482.91 o 
   4   6   4        5.67       29.13     34.49 o 
   5   6   4     8728.62     8220.68    210.01 o 
   6   6   4      340.73      442.61     86.02 o 
   7   6   4     8921.58     8161.43    553.42 o 
   8   6   4        6.36       23.86    130.18 o 
  -8   7   4       97.43      175.96     81.85 o 
  -7   7   4       80.33      248.77    144.36 o 
  -6   7   4      128.14      210.13     47.80 o 
  -5   7   4       90.37      302.74     77.56 o 
  -4   7   4      652.80      632.66     63.72 o 
  -3   7   4       69.80      139.32     41.66 o 
  -2   7   4      355.50      350.57     47.49 o 
  -1   7   4      363.07      352.47     47.75 o 
   0   7   4      165.12      197.64     30.20 o 
   1   7   4       60.17      109.50     30.04 o 
   2   7   4      313.23      250.75     36.68 o 
   3   7   4      229.92      348.64     47.70 o 
   4   7   4      260.06      221.44     53.66 o 
   5   7   4      218.59      289.82     87.57 o 
   6   7   4      515.70      545.14     93.39 o 
   7   7   4      117.26      262.24    123.35 o 
  -8   8   4      834.87      997.34    195.03 o 
  -7   8   4     2915.88     3141.46    152.90 o 
  -6   8   4      743.06      887.93     90.84 o 
  -5   8   4     4620.98     4548.25    152.98 o 
  -4   8   4     3552.75     3684.86    132.72 o 
  -3   8   4     8223.01     7578.05    207.15 o 
  -2   8   4     1432.31     1548.13     82.79 o 
  -1   8   4    13176.67    12279.51    336.76 o 
   0   8   4     3158.43     3168.35    186.98 o 
   1   8   4     9077.58     8575.04    196.08 o 
   2   8   4      450.11      598.73     56.83 o 
   3   8   4    11916.69    10712.79    365.69 o 
   4   8   4      910.03     1093.96     87.06 o 
   5   8   4     4010.67     3746.46    154.22 o 
   6   8   4      369.97      405.12     88.44 o 
   7   8   4     4933.65     5593.78    336.14 o 
  -7   9   4       40.79      296.02     85.23 o 
  -6   9   4        4.79       69.24     64.44 o 
  -5   9   4       29.66      141.70     55.54 o 
  -4   9   4       59.05       67.71     52.15 o 
  -3   9   4        3.46       40.48     69.01 o 
  -2   9   4        7.16      -23.75     48.27 o 
  -1   9   4      347.48      402.47     62.43 o 
   0   9   4        4.59      -24.79     38.91 o 
   1   9   4      168.97      134.74     64.90 o 
   2   9   4       58.55      -11.50     56.16 o 
   3   9   4      525.87      567.46     62.72 o 
   4   9   4       36.88       30.21     61.27 o 
   5   9   4      236.20      192.05     93.29 o 
   6   9   4      108.52      143.41     88.11 o 
  -6  10   4     1858.20     1949.30    148.40 o 
  -5  10   4     1602.84     1435.06    127.09 o 
  -4  10   4     3347.48     3835.71    147.75 o 
  -3  10   4     1965.59     2084.21    136.82 o 
  -2  10   4     3437.52     3923.56    144.17 o 
  -1  10   4     2713.07     2613.23    144.91 o 
   0  10   4     4170.01     4543.32    291.41 o 
   1  10   4     1429.47     1549.48    134.41 o 
   2  10   4     2956.88     3699.85    171.09 o 
   3  10   4     2969.62     3031.93    226.72 o 
   4  10   4     2213.54     2580.34    176.57 o 
   5  10   4      871.23      808.56    147.66 o 
  -5  11   4        1.07      114.29     82.70 o 
  -4  11   4        6.56       82.12     55.06 o 
  -3  11   4       35.02       96.37     72.93 o 
  -2  11   4        2.61       49.97     76.00 o 
  -1  11   4       90.11       -3.51     68.72 o 
   0  11   4        0.50       -8.36     91.36 o 
   1  11   4       31.78      -27.65     67.98 o 
   2  11   4        9.14       64.15     71.12 o 
   3  11   4      237.31       90.60     92.77 o 
   4  11   4        1.00      217.09    204.94 o 
  -3  12   4       19.96      102.84    177.92 o 
  -2  12   4     2098.30     3950.84    529.88 o 
  -1  12   4       89.91      112.53     77.55 o 
   0  12   4     2133.88     2865.20    457.69 o 
   1  12   4       10.38      -48.26     64.08 o 
   2  12   4     2335.22     3482.02    411.26 o 
  -9   0   5      364.44      455.64     92.17 o 
  -7   0   5       81.16      115.31     42.85 o 
  -5   0   5     1341.78     1246.44     67.91 o 
  -3   0   5     1679.96     1615.23     65.76 o 
  -1   0   5     2895.40     3102.04     83.54 o 
   1   0   5     4943.07     4818.39    122.63 o 
   3   0   5     3878.49     3609.55    174.62 o 
   5   0   5     1672.91     1765.21    140.10 o 
   7   0   5     1321.22     1364.78    132.18 o 
   9   0   5      401.63      685.63    123.79 o 
 -10   1   5     7409.10     8499.27    316.98 o 
  -9   1   5      326.92      251.61     71.72 o 
  -8   1   5    11747.06    12058.04    325.98 o 
  -7   1   5     1229.29     1249.27     57.13 o 
  -6   1   5    40414.91    41629.61    767.93 o 
  -5   1   5     1318.06     1279.61     48.83 o 
  -4   1   5    27385.47    29487.70    542.99 o 
  -3   1   5     3576.05     3639.32     82.73 o 
  -2   1   5    98972.70   116387.63   1895.85 o 
  -1   1   5     2660.31     2868.57     61.26 o 
   0   1   5    18685.62    20018.10    299.62 o 
   1   1   5     3051.26     2996.03     59.56 o 
   2   1   5    91200.35    98565.63   1500.83 o 
   3   1   5     1588.12     1546.18     60.08 o 
   4   1   5    16343.35    16338.83    347.27 o 
   5   1   5     1059.34     1063.19     68.55 o 
   6   1   5    26941.17    27253.49    659.66 o 
   7   1   5      689.16      745.60     76.45 o 
   8   1   5     2837.70     3215.38    147.89 o 
   9   1   5      337.89      441.41    166.94 o 
 -10   2   5        0.94       60.87     67.50 o 
  -9   2   5      174.28      188.38     71.62 o 
  -8   2   5        2.93      -36.08     57.53 o 
  -7   2   5        8.40       59.81     27.65 o 
  -6   2   5       23.98       94.12     28.62 o 
  -5   2   5       88.69      100.13     22.93 o 
  -4   2   5      113.15      188.76     26.70 o 
  -3   2   5       32.98       87.39     16.35 o 
  -2   2   5      363.45      428.00     18.19 o 
  -1   2   5       72.26       79.76     14.28 o 
   0   2   5      181.83      199.73     17.95 o 
   1   2   5      875.21      919.24     38.93 o 
   2   2   5      891.06      818.22     30.53 o 
   3   2   5     1035.32     1146.50     45.12 o 
   4   2   5      300.17      310.47     28.05 o 
   5   2   5      911.75      962.78     59.68 o 
   6   2   5      614.13      675.41     60.15 o 
   7   2   5      822.24      903.17     69.81 o 
   8   2   5      169.62      201.77     64.27 o 
   9   2   5      171.66      334.38     88.11 o 
 -10   3   5     3806.84     4490.67    268.23 o 
  -9   3   5     2225.37     2189.40    152.92 o 
  -8   3   5     6563.93     6422.83    246.77 o 
  -7   3   5     7367.72     6899.49    180.43 o 
  -6   3   5    25078.26    24917.54    475.49 o 
  -5   3   5     6999.38     6138.38    143.92 o 
  -4   3   5    17671.01    18344.65    349.38 o 
  -3   3   5    20127.89    18826.03    353.08 o 
  -2   3   5    63216.38    70333.99   1076.89 o 
  -1   3   5    20530.82    20659.12    340.72 o 
   0   3   5    10791.52    11506.66    190.69 o 
   1   3   5    32237.57    31731.06    532.13 o 
   2   3   5    43489.59    45141.35    752.09 o 
   3   3   5    18028.29    17046.55    298.20 o 
   4   3   5     5863.44     5833.14    133.49 o 
   5   3   5     9561.25     9134.76    195.72 o 
   6   3   5    15275.32    14086.33    369.31 o 
   7   3   5     4545.45     4111.95    159.92 o 
   8   3   5     2282.56     2391.19    127.39 o 
   9   3   5     1558.99     1736.64    280.01 o 
  -9   4   5       88.39      156.83     72.77 o 
  -8   4   5        1.79      -28.64     35.57 o 
  -7   4   5        3.29      148.43     50.56 o 
  -6   4   5       21.46      116.44     38.32 o 
  -5   4   5      254.47      299.48     39.34 o 
  -4   4   5       43.45       64.60     15.92 o 
  -3   4   5      465.39      485.52     53.18 o 
  -2   4   5      158.94      217.32     27.42 o 
  -1   4   5      478.72      549.10     34.73 o 
   0   4   5      179.95      217.42     23.90 o 
   1   4   5      729.57      773.69     67.71 o 
   2   4   5     1865.64     1730.40     57.36 o 
   3   4   5      235.69      275.29     35.48 o 
   4   4   5      835.96      835.61     44.78 o 
   5   4   5      302.19      316.69     42.35 o 
   6   4   5     1619.50     1620.52     98.69 o 
   7   4   5      253.53      274.48     62.50 o 
   8   4   5      414.02      386.29     84.88 o 
  -9   5   5     4249.57     4244.19    207.55 o 
  -8   5   5      250.35      261.45     57.06 o 
  -7   5   5    14345.31    13138.98    355.23 o 
  -6   5   5     1930.16     2025.24     93.33 o 
  -5   5   5    12821.58    11855.03    276.33 o 
  -4   5   5      259.68      290.57     41.81 o 
  -3   5   5    31085.22    28693.83    596.84 o 
  -2   5   5     8584.80     8058.43    173.31 o 
  -1   5   5    24911.92    24275.70    486.03 o 
   0   5   5      626.73      757.45     42.92 o 
   1   5   5    31415.52    30558.06    571.86 o 
   2   5   5     9279.76     8944.46    171.11 o 
   3   5   5    19291.26    18574.57    328.90 o 
   4   5   5      187.00      199.11     39.67 o 
   5   5   5    11419.08    10801.51    259.15 o 
   6   5   5     2833.79     2789.61    127.98 o 
   7   5   5     5816.05     5933.87    247.79 o 
   8   5   5      176.75      206.60     86.60 o 
  -9   6   5        7.62       99.16    106.56 o 
  -8   6   5        6.14      -15.08     56.53 o 
  -7   6   5       44.51      151.66     60.18 o 
  -6   6   5        2.69       51.83     41.45 o 
  -5   6   5       19.97       41.99     39.62 o 
  -4   6   5        7.35       -7.54     36.16 o 
  -3   6   5      258.53      188.25     40.00 o 
  -2   6   5       77.40      105.33     22.90 o 
  -1   6   5       49.23       88.09     16.14 o 
   0   6   5      289.06      320.08     31.56 o 
   1   6   5       40.18       93.16     27.37 o 
   2   6   5     1816.46     1534.04     66.83 o 
   3   6   5      108.84      258.25     51.60 o 
   4   6   5      676.24      669.07     57.16 o 
   5   6   5       14.37      103.85     40.43 o 
   6   6   5     1246.09     1203.34    113.95 o 
   7   6   5       14.00      131.16     95.95 o 
   8   6   5      194.00      161.86    170.05 o 
  -8   7   5      500.31      556.18     74.44 o 
  -7   7   5    14906.76    14380.02    397.36 o 
  -6   7   5      379.81      498.93     81.36 o 
  -5   7   5    14790.43    13765.98    384.68 o 
  -4   7   5     1346.09     1391.80     80.16 o 
  -3   7   5    30569.83    28154.57    601.00 o 
  -2   7   5       34.52      196.95     43.83 o 
  -1   7   5    20099.00    19496.48    384.01 o 
   0   7   5      787.83     1030.71     71.96 o 
   1   7   5    21456.10    20632.29    481.15 o 
   2   7   5       88.06       86.52     32.86 o 
   3   7   5    12250.65    11596.67    249.42 o 
   4   7   5     1107.24     1149.41     69.90 o 
   5   7   5     7636.17     7260.42    225.61 o 
   6   7   5       17.49       96.41     75.35 o 
   7   7   5     4658.16     4338.22    273.22 o 
  -8   8   5       53.53      131.97     79.21 o 
  -7   8   5        7.54      244.72     68.91 o 
  -6   8   5       27.27       -5.09     44.18 o 
  -5   8   5       26.17      -20.77     44.97 o 
  -4   8   5        9.48        9.68     44.41 o 
  -3   8   5      271.53      293.73     53.37 o 
  -2   8   5       36.84       16.04     41.17 o 
  -1   8   5       25.12       57.24     43.29 o 
   0   8   5       75.20      102.94     43.67 o 
   1   8   5       58.42       67.51     45.51 o 
   2   8   5      743.11      763.67     54.79 o 
   3   8   5      122.81      224.24     47.52 o 
   4   8   5      186.28      131.79     87.37 o 
   5   8   5       69.33       74.82     59.87 o 
   6   8   5      424.58      399.22     89.83 o 
   7   8   5      169.81      271.84    175.59 o 
  -7   9   5     3446.80     3794.05    270.21 o 
  -6   9   5     1369.23     1623.23    137.48 o 
  -5   9   5     2045.30     2004.41    108.40 o 
  -4   9   5     2301.10     2482.53    130.01 o 
  -3   9   5     6367.72     5779.63    178.94 o 
  -2   9   5     1752.00     1941.76    109.78 o 
  -1   9   5     3473.15     3380.49    125.85 o 
   0   9   5     3329.51     3777.87    253.14 o 
   1   9   5     5240.20     4942.05    331.69 o 
   2   9   5     1901.50     2165.55    125.44 o 
   3   9   5     3268.20     3092.30    187.67 o 
   4   9   5     2740.19     3023.67    322.30 o 
   5   9   5     2062.82     2084.99    188.39 o 
   6   9   5     1030.93     1032.55    118.05 o 
  -6  10   5       47.48      350.84    157.89 o 
  -5  10   5       24.48       73.55     54.80 o 
  -4  10   5      142.51       86.54     63.74 o 
  -3  10   5       31.41       29.88     58.63 o 
  -2  10   5      238.32      215.89     56.64 o 
  -1  10   5      327.75      306.80     76.26 o 
   0  10   5      136.62      122.23     74.99 o 
   1  10   5       92.82      145.51     87.51 o 
   2  10   5      167.25      134.23    101.49 o 
   3  10   5      301.01      227.86     97.76 o 
   4  10   5        2.38      118.16    100.72 o 
   5  10   5       97.74      155.57     89.87 o 
  -5  11   5       41.56      -48.42    109.48 o 
  -4  11   5     2896.08     3775.34    241.60 o 
  -3  11   5      860.57      850.99    107.83 o 
  -2  11   5     3503.09     4278.36    285.02 o 
  -1  11   5      406.96      324.32     82.64 o 
   0  11   5     3409.70     4006.44    224.04 o 
   1  11   5      974.57      831.98    218.77 o 
   2  11   5     2549.84     2785.40    249.21 o 
   3  11   5      572.35      555.61    163.09 o 
   4  11   5     1782.58     2230.23    315.40 o 
  -2  12   5       50.55       -3.25    145.16 o 
  -1  12   5      153.97      191.71     73.34 o 
   0  12   5       14.68       37.39     67.05 o 
   1  12   5       35.62       17.99     88.96 o 
   2  12   5        7.94      -41.03     91.00 o 
 -10   0   6     4663.15     4830.54    392.21 o 
  -8   0   6    14771.76    15462.24    568.14 o 
  -6   0   6    23103.01    23311.15    629.15 o 
  -4   0   6    37426.24    39630.72   1022.03 o 
  -2   0   6    84458.96    99415.24   2128.90 o 
   0   0   6    59559.58    66529.84   1438.13 o 
   2   0   6    89964.59    94227.44   2029.71 o 
   4   0   6    18287.01    18083.03    626.04 o 
   6   0   6    23934.30    23835.43    832.63 o 
   8   0   6     3908.83     3955.54    231.64 o 
 -10   1   6        5.62      133.69     68.51 o 
  -9   1   6      223.83      272.86     69.38 o 
  -8   1   6       31.72      -44.59     44.59 o 
  -7   1   6       13.36       58.34     31.55 o 
  -6   1   6       21.45       65.03     32.19 o 
  -5   1   6      458.77      473.50     33.34 o 
  -4   1   6       86.59       80.68     22.35 o 
  -3   1   6      621.09      685.23     36.76 o 
  -2   1   6       58.66       57.21     13.73 o 
  -1   1   6     1790.76     1796.83     47.05 o 
   0   1   6       70.01       84.65     12.78 o 
   1   1   6     4182.27     4129.90     79.31 o 
   2   1   6       59.32       59.66     13.90 o 
   3   1   6     1083.14     1139.77     58.92 o 
   4   1   6       43.44       77.71     30.86 o 
   5   1   6     2014.70     1990.74     94.39 o 
   6   1   6      166.49      284.99     60.33 o 
   7   1   6      657.28      705.81     78.25 o 
   8   1   6       35.05       53.34     58.83 o 
   9   1   6      662.35      709.71    103.08 o 
 -10   2   6     3369.75     3301.37    174.01 o 
  -9   2   6     1450.64     1434.02    118.02 o 
  -8   2   6     9764.10     9731.45    275.60 o 
  -7   2   6     6045.61     5780.96    141.11 o 
  -6   2   6    11223.16    10909.73    227.29 o 
  -5   2   6     6093.19     5753.45    130.38 o 
  -4   2   6    12788.19    13078.63    255.86 o 
  -3   2   6    18927.34    19383.05    363.84 o 
  -2   2   6    25569.26    27120.31    494.31 o 
  -1   2   6    11766.16    11522.33    190.95 o 
   0   2   6    15729.90    16181.20    261.02 o 
   1   2   6    16084.92    15842.18    256.44 o 
   2   2   6    49319.12    51404.23    853.01 o 
   3   2   6     5082.32     4948.79    114.39 o 
   4   2   6    10441.68    10299.60    211.23 o 
   5   2   6     5016.71     4651.17    169.35 o 
   6   2   6    17398.86    17276.00    389.47 o 
   7   2   6     1680.88     1822.26    120.04 o 
   8   2   6     2275.63     2379.66    130.20 o 
   9   2   6      983.95     1056.84    164.89 o 
 -10   3   6        5.61      114.82    116.18 o 
  -9   3   6      230.06      219.93     98.50 o 
  -8   3   6        3.69       80.55     44.82 o 
  -7   3   6       25.26       59.90     34.67 o 
  -6   3   6       91.80      168.27     29.80 o 
  -5   3   6      886.97      861.84     42.58 o 
  -4   3   6      146.22      190.45     23.25 o 
  -3   3   6     1547.88     1717.48     49.82 o 
  -2   3   6     1162.94     1193.31     37.54 o 
  -1   3   6     2226.28     2358.20     75.87 o 
   0   3   6     1631.47     1539.25     42.61 o 
   1   3   6     2913.20     3068.75     79.49 o 
   2   3   6     2777.30     2610.46     65.44 o 
   3   3   6      693.98      720.22     32.00 o 
   4   3   6      818.60      843.19     44.59 o 
   5   3   6     1048.87     1197.29     69.33 o 
   6   3   6     1321.72     1396.61     91.83 o 
   7   3   6      147.80      204.42     62.77 o 
   8   3   6      223.60      241.40     70.64 o 
  -9   4   6     2868.73     2844.32    167.72 o 
  -8   4   6     3615.27     3860.13    224.42 o 
  -7   4   6    13411.36    12265.45    291.30 o 
  -6   4   6     4246.32     4381.15    132.12 o 
  -5   4   6    13383.63    12436.29    283.44 o 
  -4   4   6     6103.32     6063.52    135.20 o 
  -3   4   6    44269.69    43148.44    781.68 o 
  -2   4   6    13503.09    13143.41    284.95 o 
  -1   4   6    27007.13    26058.42    687.88 o 
   0   4   6     5968.13     6193.87    126.05 o 
   1   4   6    38401.23    36524.75    614.84 o 
   2   4   6    17510.67    17552.04    309.33 o 
   3   4   6    12114.58    11361.54    230.27 o 
   4   4   6     2784.98     2952.21     86.13 o 
   5   4   6    11428.06    10567.41    292.81 o 
   6   4   6     7412.61     7277.70    229.17 o 
   7   4   6     3975.41     3990.16    178.33 o 
   8   4   6      592.76      499.68     99.89 o 
  -9   5   6      370.87      395.82     83.06 o 
  -8   5   6        8.41       23.76     51.70 o 
  -7   5   6      198.34      371.35     91.04 o 
  -6   5   6       49.15       90.54     40.64 o 
  -5   5   6      582.28      574.60     54.41 o 
  -4   5   6       71.09       99.65     37.11 o 
  -3   5   6      119.69      268.88     33.67 o 
  -2   5   6     1246.98     1216.09     53.51 o 
  -1   5   6        9.02       61.42     18.92 o 
   0   5   6     1107.83     1074.36     56.75 o 
   1   5   6       29.57      144.39     27.70 o 
   2   5   6     2380.51     2190.24     69.50 o 
   3   5   6       21.83       72.39     22.07 o 
   4   5   6      551.90      483.67     49.14 o 
   5   5   6       76.19      214.32     43.65 o 
   6   5   6     1246.77     1103.17     89.50 o 
   7   5   6       19.80       77.56     72.92 o 
   8   5   6      190.85      124.41    114.67 o 
  -9   6   6     2126.96     2530.83    209.99 o 
  -8   6   6      257.71      272.78     62.39 o 
  -7   6   6     8986.78     8332.98    257.05 o 
  -6   6   6      362.37      398.10     56.82 o 
  -5   6   6     4396.23     4191.31    135.30 o 
  -4   6   6      807.80      779.34     64.26 o 
  -3   6   6    19040.44    16957.64    377.88 o 
  -2   6   6     1338.45     1336.58     57.23 o 
  -1   6   6     8126.02     7746.62    174.74 o 
   0   6   6       45.05       83.31     24.77 o 
   1   6   6    23522.19    22421.59    433.64 o 
   2   6   6      397.50      454.02     41.64 o 
   3   6   6     9323.98     8899.56    196.40 o 
   4   6   6      318.74      348.93     48.27 o 
   5   6   6    11313.20    10891.74    266.04 o 
   6   6   6      564.45      581.56     92.77 o 
   7   6   6     3975.34     3840.69    199.78 o 
  -8   7   6       11.63      169.55     70.42 o 
  -7   7   6      282.24      375.12    121.24 o 
  -6   7   6      269.72      355.91     58.93 o 
  -5   7   6      355.16      333.45     58.14 o 
  -4   7   6      617.02      593.71     61.41 o 
  -3   7   6        0.05      173.45     46.67 o 
  -2   7   6     2499.55     2284.17    137.79 o 
  -1   7   6      512.47      679.65     59.83 o 
   0   7   6     1979.17     1865.99     87.32 o 
   1   7   6      493.64      561.35     82.54 o 
   2   7   6     2133.34     2008.29     78.40 o 
   3   7   6      739.92      668.94     57.01 o 
   4   7   6      265.63      241.83     47.26 o 
   5   7   6      151.25      184.22     58.17 o 
   6   7   6      656.92      638.37     98.42 o 
   7   7   6      260.13      254.29     86.52 o 
  -7   8   6     5232.79     5298.49    233.12 o 
  -6   8   6      939.13     1182.71     87.41 o 
  -5   8   6     1747.87     1704.31     96.98 o 
  -4   8   6     1258.97     1484.58    109.53 o 
  -3   8   6     9222.49     8432.26    226.18 o 
  -2   8   6     1570.22     1771.60     91.49 o 
  -1   8   6     3163.40     2937.58    113.25 o 
   0   8   6     3431.16     3398.93    123.04 o 
   1   8   6    11761.64    11461.94    281.72 o 
   2   8   6     1398.14     1492.43     84.77 o 
   3   8   6     4362.35     4335.53    275.28 o 
   4   8   6     1910.05     1956.69    108.99 o 
   5   8   6     6229.76     6314.35    250.92 o 
   6   8   6      148.47      175.17     82.76 o 
  -7   9   6        1.54      289.63     81.71 o 
  -6   9   6       73.96       59.70     53.18 o 
  -5   9   6        0.03      -22.90     52.66 o 
  -4   9   6       43.27      -27.60     52.37 o 
  -3   9   6       39.23      127.39     53.08 o 
  -2   9   6      176.25      181.25     52.96 o 
  -1   9   6      229.70      200.74     58.16 o 
   0   9   6       52.56       70.66     47.18 o 
   1   9   6      235.95      346.64     96.21 o 
   2   9   6      157.12      117.73     63.01 o 
   3   9   6      583.27      588.93    101.79 o 
   4   9   6        6.16       97.85     55.61 o 
   5   9   6      341.33      390.32     72.57 o 
   6   9   6      118.06      375.68    185.89 o 
  -6  10   6     2021.21     2673.16    358.08 o 
  -5  10   6      855.85      859.52     81.84 o 
  -4  10   6     2653.65     2770.23    127.51 o 
  -3  10   6     4680.82     4756.39    167.25 o 
  -2  10   6     3241.89     3670.01    158.82 o 
  -1  10   6     1129.44     1070.09     81.72 o 
   0  10   6     3707.89     4449.41    372.05 o 
   1  10   6     3748.51     3790.54    207.61 o 
   2  10   6     2449.78     2668.26    297.02 o 
   3  10   6      810.17      794.18    115.32 o 
   4  10   6     2256.97     2732.61    249.42 o 
   5  10   6     1547.64     1582.97    152.12 o 
  -4  11   6       91.77      141.90     75.90 o 
  -3  11   6       25.09       44.47     52.31 o 
  -2  11   6       15.23       40.48     70.60 o 
  -1  11   6       48.69      -17.55     65.56 o 
   0  11   6       23.13       47.38     72.33 o 
   1  11   6       50.91       60.61     70.19 o 
   2  11   6        7.78      -35.60     74.02 o 
   3  11   6      194.94      204.89    107.67 o 
  -1  12   6       15.99       85.90    134.60 o 
   0  12   6     1543.45     2024.23    302.56 o 
   1  12   6      189.40      232.26     98.42 o 
  -9   0   7       72.50      128.30     69.27 o 
  -7   0   7       95.30       59.62     44.18 o 
  -5   0   7     1895.59     1822.00    170.04 o 
  -3   0   7     4774.75     5219.89    173.12 o 
  -1   0   7     6979.20     7635.84    218.01 o 
   1   0   7     8686.22     8694.57    212.63 o 
   3   0   7     2243.48     2081.81     57.54 o 
   5   0   7     4735.05     4398.27    213.35 o 
   7   0   7      690.59      654.38    113.55 o 
 -10   1   7     3285.23     3969.69    190.15 o 
  -9   1   7      393.62      403.69     76.70 o 
  -8   1   7    19236.43    20302.97    448.01 o 
  -7   1   7     1247.01     1242.43     58.94 o 
  -6   1   7    15299.47    15647.61    310.40 o 
  -5   1   7     1136.69     1176.25     53.72 o 
  -4   1   7    60769.60    66816.40   1206.10 o 
  -3   1   7     3359.38     3491.03     84.54 o 
  -2   1   7    54098.69    64807.21    941.77 o 
  -1   1   7     1728.23     1703.95     47.94 o 
   0   1   7    73366.08    81314.81   1241.47 o 
   1   1   7     3565.64     3498.75     71.90 o 
   2   1   7    41977.21    44147.82    684.78 o 
   3   1   7     1114.75     1157.59     47.76 o 
   4   1   7    18993.99    18162.03    632.34 o 
   5   1   7     1352.42     1327.15     71.56 o 
   6   1   7    15615.42    15231.78    352.58 o 
   7   1   7      325.64      313.25     57.65 o 
   8   1   7     4262.64     4456.16    179.83 o 
 -10   2   7        9.66      158.65     73.69 o 
  -9   2   7       77.42      115.45     62.44 o 
  -8   2   7        1.34       36.56     50.44 o 
  -7   2   7       21.35       39.26     29.26 o 
  -6   2   7      206.68      216.04     32.55 o 
  -5   2   7      524.40      587.21     47.83 o 
  -4   2   7      294.95      332.81     27.86 o 
  -3   2   7      263.17      284.83     24.42 o 
  -2   2   7     1403.17     1324.50     41.85 o 
  -1   2   7       46.93       86.73      9.92 o 
   0   2   7     1179.61     1203.99     37.19 o 
   1   2   7      747.03      640.60     28.10 o 
   2   2   7     1174.35     1153.10     39.81 o 
   3   2   7      106.16      100.64     23.07 o 
   4   2   7      528.33      612.53     37.52 o 
   5   2   7     1939.83     1992.58     86.92 o 
   6   2   7      554.35      678.11     65.64 o 
   7   2   7      257.34      349.02     65.24 o 
   8   2   7      167.70      308.50     69.05 o 
  -9   3   7     3094.85     3265.67    171.70 o 
  -8   3   7     9264.95     9654.99    278.13 o 
  -7   3   7     9543.62     8874.04    222.06 o 
  -6   3   7     6645.81     6695.21    173.92 o 
  -5   3   7     8110.76     7550.61    164.65 o 
  -4   3   7    34217.44    36858.95    679.57 o 
  -3   3   7    19767.22    19182.45    390.33 o 
  -2   3   7    32641.81    36920.39    619.82 o 
  -1   3   7     7049.09     6320.46    141.68 o 
   0   3   7    46535.36    50541.96    780.50 o 
   1   3   7    18670.53    17997.64    293.61 o 
   2   3   7    26129.53    26292.95    507.31 o 
   3   3   7     7344.43     6885.27    136.59 o 
   4   3   7    10292.16    10239.98    215.44 o 
   5   3   7    10208.10     9473.67    234.41 o 
   6   3   7     8308.37     8268.04    250.11 o 
   7   3   7     2802.83     2664.13    143.73 o 
   8   3   7     1825.31     1965.79    133.09 o 
  -9   4   7      178.96      259.44     71.43 o 
  -8   4   7        9.16       84.83     50.42 o 
  -7   4   7       57.95      144.24     43.49 o 
  -6   4   7      364.05      377.76     49.89 o 
  -5   4   7      424.12      460.35     46.82 o 
  -4   4   7      628.49      693.11     50.15 o 
  -3   4   7      252.78      326.28     32.15 o 
  -2   4   7     2319.33     2243.95     61.16 o 
  -1   4   7      331.41      356.33     30.67 o 
   0   4   7     1512.68     1412.91     45.39 o 
   1   4   7      989.59      998.84     46.48 o 
   2   4   7     1809.88     1608.95     52.29 o 
   3   4   7      110.68      145.82     25.22 o 
   4   4   7      880.65      829.42     48.64 o 
   5   4   7      644.19      801.47     81.28 o 
   6   4   7     1281.60     1229.37     93.89 o 
   7   4   7        9.81       78.94     58.30 o 
   8   4   7      399.60      420.94     86.51 o 
  -9   5   7     4545.37     4452.98    259.34 o 
  -8   5   7     1922.17     1855.73    110.76 o 
  -7   5   7    14599.36    13446.15    321.99 o 
  -6   5   7      253.66      289.84     48.02 o 
  -5   5   7    13390.97    12352.23    289.90 o 
  -4   5   7     3022.20     3077.27    103.90 o 
  -3   5   7    34244.79    32051.94    596.31 o 
  -2   5   7      524.71      666.62     43.39 o 
  -1   5   7    16519.76    15792.29    287.37 o 
   0   5   7     1978.11     2082.49     62.73 o 
   1   5   7    32354.70    31030.35    582.37 o 
   2   5   7     2317.67     2308.23     66.70 o 
   3   5   7     9997.54     9737.82    206.65 o 
   4   5   7     1230.50     1172.29     67.50 o 
   5   5   7    14171.49    13259.20    359.53 o 
   6   5   7     1985.13     2009.60    115.94 o 
   7   5   7     3666.39     3837.74    163.59 o 
   8   5   7      191.84        4.08    140.98 o 
  -9   6   7       59.13      222.84    150.89 o 
  -8   6   7        3.26      -31.85     68.57 o 
  -7   6   7       61.52      166.48     58.31 o 
  -6   6   7      355.14      311.65     53.57 o 
  -5   6   7       67.34      105.15     43.99 o 
  -4   6   7      289.41      294.68     52.74 o 
  -3   6   7      283.25      231.48     44.26 o 
  -2   6   7      636.78      549.77     43.18 o 
  -1   6   7        3.06       36.24     28.43 o 
   0   6   7      182.63      178.33     27.31 o 
   1   6   7      157.73      198.91     32.78 o 
   2   6   7      522.00      517.39     50.11 o 
   3   6   7        5.04       26.50     37.58 o 
   4   6   7      335.81      307.02     48.10 o 
   5   6   7       34.55      204.28     56.21 o 
   6   6   7     1016.50      886.91    119.03 o 
   7   6   7       94.42      199.81    110.57 o 
  -8   7   7       11.14       69.62     69.26 o 
  -7   7   7     9597.26     9138.73    282.82 o 
  -6   7   7      966.54      938.39     77.90 o 
  -5   7   7     9874.30     8701.05    317.24 o 
  -4   7   7      482.27      500.59     59.28 o 
  -3   7   7    32253.70    28493.16    976.16 o 
  -2   7   7     2014.43     2011.88    117.92 o 
  -1   7   7    19309.08    18545.35    624.02 o 
   0   7   7      767.00      817.46     55.68 o 
   1   7   7    33689.47    31615.35    662.83 o 
   2   7   7       89.76      172.08     37.11 o 
   3   7   7     9494.25     8851.75    225.64 o 
   4   7   7       79.95      115.48     43.41 o 
   5   7   7    11208.11     9807.18    448.33 o 
   6   7   7       35.01       60.41     72.31 o 
   7   7   7     2399.29     2176.91    213.03 o 
  -7   8   7        2.67      196.76     63.57 o 
  -6   8   7      288.92      288.21     56.79 o 
  -5   8   7        2.84       35.19     48.76 o 
  -4   8   7      201.13      197.09     52.20 o 
  -3   8   7      122.08      176.09     50.40 o 
  -2   8   7      314.62      226.01     51.92 o 
  -1   8   7        7.64       31.34     42.53 o 
   0   8   7       41.71       38.23     36.40 o 
   1   8   7        9.79      102.80     49.41 o 
   2   8   7      116.25      181.05     45.89 o 
   3   8   7       43.91       76.43     42.09 o 
   4   8   7       78.38      108.09     57.45 o 
   5   8   7       52.61      337.96     86.22 o 
   6   8   7      421.76      379.13     91.48 o 
  -7   9   7     2712.09     2602.19    218.90 o 
  -6   9   7     1972.61     2014.33    112.91 o 
  -5   9   7     1470.86     1505.23    142.57 o 
  -4   9   7     1842.33     1922.55    130.69 o 
  -3   9   7     6913.26     6224.68    234.89 o 
  -2   9   7     2772.53     2975.74    122.17 o 
  -1   9   7     2184.92     2253.54    107.90 o 
   0   9   7     2322.71     2778.03    414.35 o 
   1   9   7     7826.69     7517.48    309.57 o 
   2   9   7     1459.01     1843.17    132.06 o 
   3   9   7     1569.80     1474.47    169.57 o 
   4   9   7     1433.19     1660.99    135.94 o 
   5   9   7     3682.29     4001.39    595.89 o 
  -6  10   7       65.07       44.44    161.78 o 
  -5  10   7        2.47      -11.47     51.27 o 
  -4  10   7       33.05       46.91     54.32 o 
  -3  10   7       98.03      238.18     62.35 o 
  -2  10   7      129.12       90.81     53.08 o 
  -1  10   7      171.67      134.80     54.79 o 
   0  10   7      133.67      238.73     73.38 o 
   1  10   7      490.64      514.91    110.47 o 
   2  10   7      217.80      173.32     62.00 o 
   3  10   7      446.14      412.48     92.41 o 
   4  10   7       73.97       84.49     83.14 o 
  -4  11   7     2497.73     3185.74    794.72 o 
  -3  11   7      692.59     1026.87    104.74 o 
  -2  11   7     3153.61     3458.87    231.56 o 
  -1  11   7       25.05        2.94     73.76 o 
   0  11   7     3384.64     4108.60    367.73 o 
   1  11   7     1184.89     1196.30    112.75 o 
   2  11   7     2587.15     2964.34    368.39 o 
   3  11   7      108.34      112.76     73.87 o 
  -1  12   7       43.78       91.78    119.59 o 
   0  12   7        3.47       95.94    221.77 o 
 -10   0   8     3504.73     4143.15    332.70 o 
  -8   0   8    21154.41    21760.23    611.78 o 
  -6   0   8    11406.81    11762.67    343.22 o 
  -4   0   8    65003.86    70810.77   1807.28 o 
  -2   0   8    22444.91    24109.71    487.59 o 
   0   0   8    74817.85    81834.71   1772.90 o 
   2   0   8    22185.54    22628.10    514.57 o 
   4   0   8    31019.84    30742.99    817.88 o 
   6   0   8    11446.55    11283.33    356.18 o 
   8   0   8     6126.76     6019.28    328.13 o 
 -10   1   8        0.47      175.05     58.13 o 
  -9   1   8      170.05      180.25     62.38 o 
  -8   1   8       13.39       35.93     33.83 o 
  -7   1   8      773.72      751.45     49.37 o 
  -6   1   8        6.87       24.05     26.10 o 
  -5   1   8     1671.34     1624.82     57.90 o 
  -4   1   8       34.75       10.90     20.88 o 
  -3   1   8     2016.98     2079.13     56.48 o 
  -2   1   8       17.55       10.12     16.67 o 
  -1   1   8     1986.63     1976.80     55.01 o 
   0   1   8        7.13       -0.20     12.94 o 
   1   1   8     4462.18     4440.85     89.21 o 
   2   1   8       26.19       17.62     15.30 o 
   3   1   8     1887.26     1913.29     49.51 o 
   4   1   8      103.76      109.15     42.22 o 
   5   1   8     4006.04     3725.03    124.19 o 
   6   1   8      107.72      140.36     49.49 o 
   7   1   8      434.41      453.11     63.76 o 
   8   1   8       83.26      262.95     70.14 o 
 -10   2   8     2235.06     2650.03    187.19 o 
  -9   2   8     2041.53     2254.17    137.85 o 
  -8   2   8    16567.27    16856.67    384.33 o 
  -7   2   8     3822.32     3745.09    130.75 o 
  -6   2   8     8131.73     8136.25    179.95 o 
  -5   2   8     5491.37     5310.89    124.25 o 
  -4   2   8    44382.03    47253.01    863.19 o 
  -3   2   8    10463.76    10393.51    284.11 o 
  -2   2   8     8860.06     8800.56    165.76 o 
  -1   2   8     9145.80     9296.96    160.57 o 
   0   2   8    31825.83    32523.00    511.95 o 
   1   2   8    14289.20    14169.64    236.69 o 
   2   2   8     6805.35     6631.68    123.61 o 
   3   2   8     5565.88     5316.85    110.91 o 
   4   2   8    16489.10    16260.40    361.64 o 
   5   2   8     4950.09     4534.03    140.89 o 
   6   2   8     6727.83     6492.84    204.74 o 
   7   2   8     1219.92     1317.59     98.92 o 
   8   2   8     4233.37     4519.89    182.14 o 
  -9   3   8      126.22      178.83     64.39 o 
  -8   3   8       68.32       72.87     52.13 o 
  -7   3   8      276.16      247.61     46.25 o 
  -6   3   8      491.84      504.76     49.75 o 
  -5   3   8      782.62      792.45     42.34 o 
  -4   3   8      616.38      731.35     38.37 o 
  -3   3   8     1218.53     1280.58     58.57 o 
  -2   3   8      861.43      863.63     37.76 o 
  -1   3   8     2710.93     2746.53     98.12 o 
   0   3   8      946.07      926.20     37.82 o 
   1   3   8     4219.82     4454.16     91.70 o 
   2   3   8     1278.69     1147.09     43.07 o 
   3   3   8     1547.94     1794.31     65.60 o 
   4   3   8     1348.52     1306.92     57.28 o 
   5   3   8     2462.48     2743.82    105.73 o 
   6   3   8      940.91     1081.72     89.88 o 
   7   3   8      197.84      197.31     63.18 o 
   8   3   8      579.75      615.36    101.33 o 
  -9   4   8     4979.47     4998.92    267.60 o 
  -8   4   8     6334.47     6715.64    216.15 o 
  -7   4   8     8383.21     7870.53    208.53 o 
  -6   4   8     1816.12     1987.57     86.17 o 
  -5   4   8    11210.22    10361.25    246.57 o 
  -4   4   8    16543.86    17053.62    373.09 o 
  -3   4   8    22447.97    21383.03    372.82 o 
  -2   4   8     2906.59     3024.13     77.08 o 
  -1   4   8    20569.62    19190.93    456.75 o 
   0   4   8    16231.57    16317.67    289.28 o 
   1   4   8    33228.55    31276.01    496.39 o 
   2   4   8     3241.22     3162.17     79.05 o 
   3   4   8    13649.61    12857.38    260.69 o 
   4   4   8     6480.89     6433.22    151.43 o 
   5   4   8    12469.27    11756.03    326.08 o 
   6   4   8     2193.93     2171.92    118.58 o 
   7   4   8     2793.40     2822.68    141.39 o 
   8   4   8     1354.53     1597.27    136.01 o 
  -9   5   8      101.15      319.87    155.56 o 
  -8   5   8       95.62      146.31     52.32 o 
  -7   5   8       97.83      124.80     55.89 o 
  -6   5   8      533.83      579.40     59.05 o 
  -5   5   8      472.07      441.81     51.39 o 
  -4   5   8      331.36      343.49     47.19 o 
  -3   5   8      406.63      392.62     44.23 o 
  -2   5   8      574.17      485.78     49.65 o 
  -1   5   8      514.65      493.84     34.76 o 
   0   5   8     1059.96     1012.64     45.65 o 
   1   5   8      117.23      262.66     29.67 o 
   2   5   8     1494.65     1508.22     54.94 o 
   3   5   8       40.54       82.05     31.44 o 
   4   5   8     1952.26     1849.50     82.29 o 
   5   5   8       17.24      133.25     56.37 o 
   6   5   8     1282.52     1395.07    102.00 o 
   7   5   8       61.77      213.24     66.07 o 
  -8   6   8      425.10      471.61     87.17 o 
  -7   6   8     7809.15     7485.44    209.62 o 
  -6   6   8      205.03      245.80     53.74 o 
  -5   6   8     9307.55     8376.26    219.28 o 
  -4   6   8     1322.97     1332.87     75.79 o 
  -3   6   8    15127.48    13613.18    368.61 o 
  -2   6   8        6.55       72.84     29.32 o 
  -1   6   8     8155.03     7988.51    203.60 o 
   0   6   8     3037.16     3155.01     96.27 o 
   1   6   8    14494.12    13148.59    344.93 o 
   2   6   8      220.58      233.12     37.20 o 
   3   6   8     5011.28     4782.23    238.89 o 
   4   6   8      431.35      422.31     54.17 o 
   5   6   8     8398.96     8027.08    248.75 o 
   6   6   8       11.58       92.21     71.69 o 
   7   6   8     2085.63     1883.05    145.16 o 
  -8   7   8      154.79      398.31    110.15 o 
  -7   7   8        4.37      155.28     59.28 o 
  -6   7   8      677.69      615.61     67.73 o 
  -5   7   8      222.81      165.02     60.04 o 
  -4   7   8      637.23      663.43     64.59 o 
  -3   7   8      112.27      134.33     51.34 o 
  -2   7   8     1211.27     1100.26     73.15 o 
  -1   7   8      111.85      200.63     35.59 o 
   0   7   8     2270.58     2210.97    106.48 o 
   1   7   8      212.08      373.62     45.27 o 
   2   7   8     2744.99     2861.90    151.25 o 
   3   7   8      683.79      672.78     63.01 o 
   4   7   8     2533.32     2326.25    101.79 o 
   5   7   8      554.77      729.83     98.69 o 
   6   7   8     1198.64     1274.36    123.08 o 
  -7   8   8     4377.62     4455.04    212.88 o 
  -6   8   8     1700.87     1876.00    117.51 o 
  -5   8   8     5397.63     5068.25    222.31 o 
  -4   8   8      689.58      759.72     73.70 o 
  -3   8   8     8592.18     7972.57    401.43 o 
  -2   8   8     2244.54     2350.17    106.46 o 
  -1   8   8     3782.63     3647.74    162.41 o 
   0   8   8      688.33      810.23     79.31 o 
   1   8   8     7188.99     6483.87    212.04 o 
   2   8   8     1546.13     1849.79    117.89 o 
   3   8   8     1881.24     1934.04     92.20 o 
   4   8   8      980.84     1174.08    103.31 o 
   5   8   8     4484.69     4536.34    270.78 o 
   6   8   8      631.97      683.90     98.20 o 
  -6   9   8      207.62       83.64     69.79 o 
  -5   9   8        1.39      -55.15     56.04 o 
  -4   9   8      119.06      111.73     54.22 o 
  -3   9   8      191.03      231.44     58.02 o 
  -2   9   8      136.63      144.20     53.74 o 
  -1   9   8       88.95      148.05     53.84 o 
   0   9   8      204.64      230.32     65.41 o 
   1   9   8      462.73      581.84     68.14 o 
   2   9   8      187.66      208.96     76.87 o 
   3   9   8      310.16      390.47     90.59 o 
   4   9   8      225.52      170.64    110.71 o 
   5   9   8      405.09      657.53     96.42 o 
  -5  10   8     1159.63     1108.20    102.20 o 
  -4  10   8     2277.60     2605.06    343.03 o 
  -3  10   8     2981.02     3244.32    207.04 o 
  -2  10   8     3244.57     3525.77    250.74 o 
  -1  10   8     1753.56     1784.64    115.80 o 
   0  10   8     2709.02     3117.45    331.16 o 
   1  10   8     3912.38     4226.61    586.17 o 
   2  10   8     2228.34     2518.82    482.33 o 
   3  10   8      844.94      942.92    214.68 o 
   4  10   8     1552.80     1849.61    205.94 o 
  -4  11   8      187.00      195.37    121.22 o 
  -3  11   8      352.57      412.04     88.94 o 
  -2  11   8      185.33      120.02     89.42 o 
  -1  11   8      181.66      203.77     89.05 o 
   0  11   8       76.42      212.91     71.81 o 
   1  11   8      396.33      471.14     91.08 o 
   2  11   8        2.29      269.38     89.70 o 
  -9   0   9      275.79      352.15    103.25 o 
  -7   0   9      918.66      854.81     74.26 o 
  -5   0   9      874.46      777.90     93.38 o 
  -3   0   9     2120.66     2050.19     83.78 o 
  -1   0   9     5473.71     5589.34    178.71 o 
   1   0   9     7096.60     7127.80    186.88 o 
   3   0   9     4159.44     4036.39    119.86 o 
   5   0   9     3598.41     3380.67    155.59 o 
   7   0   9      808.27      891.41    101.79 o 
  -9   1   9      784.52      955.95    111.51 o 
  -8   1   9    16776.02    17161.83    388.41 o 
  -7   1   9      869.79      986.10     54.88 o 
  -6   1   9    11341.48    11453.20    238.52 o 
  -5   1   9     1910.67     1803.00     62.72 o 
  -4   1   9    53479.58    60208.35   1093.03 o 
  -3   1   9     1909.90     1975.46     61.48 o 
  -2   1   9    18152.76    20373.28    352.27 o 
  -1   1   9     2553.42     2454.11     66.32 o 
   0   1   9    79814.74    88597.52   1355.50 o 
   1   1   9     2109.12     1996.95     53.31 o 
   2   1   9    19535.79    20040.41    327.38 o 
   3   1   9     1188.24     1154.65     46.59 o 
   4   1   9    37061.00    36426.32    681.97 o 
   5   1   9      793.74      725.28     59.26 o 
   6   1   9     6305.75     6106.73    163.88 o 
   7   1   9      286.46      312.51     55.98 o 
   8   1   9     6529.42     6836.46    208.45 o 
  -9   2   9       66.49      158.30    119.00 o 
  -8   2   9       45.34       76.43     42.07 o 
  -7   2   9      409.50      459.80     50.19 o 
  -6   2   9      147.66      118.55     30.92 o 
  -5   2   9      365.55      398.92     34.13 o 
  -4   2   9      399.00      412.13     32.10 o 
  -3   2   9      838.69      915.08     38.53 o 
  -2   2   9      570.83      539.81     38.09 o 
  -1   2   9     1490.36     1391.50     60.88 o 
   0   2   9     1667.62     1536.96     46.68 o 
   1   2   9     1364.77     1372.77     44.13 o 
   2   2   9     1114.65     1041.09     39.13 o 
   3   2   9      793.48      789.02     42.38 o 
   4   2   9     1387.72     1522.69     69.94 o 
   5   2   9     1042.18     1164.52     75.92 o 
   6   2   9      509.09      494.21     62.36 o 
   7   2   9      186.53      190.65     64.58 o 
   8   2   9      429.21      501.92     95.01 o 
  -9   3   9     3606.92     3659.46    215.27 o 
  -8   3   9     8802.79     9065.27    260.65 o 
  -7   3   9     4690.21     4409.86    137.53 o 
  -6   3   9     3791.87     3968.15    132.75 o 
  -5   3   9    12884.11    12297.03    281.34 o 
  -4   3   9    24187.30    26224.55    495.09 o 
  -3   3   9    15504.55    15206.82    362.62 o 
  -2   3   9     6258.67     6273.77    187.55 o 
  -1   3   9    19358.96    18262.99    341.67 o 
   0   3   9    43694.64    47126.08    736.03 o 
   1   3   9    12540.14    11561.66    200.37 o 
   2   3   9    10967.38    11018.05    193.47 o 
   3   3   9     6223.61     5838.42    138.49 o 
   4   3   9    22832.25    22095.94    478.21 o 
   5   3   9     4304.69     4127.88    165.43 o 
   6   3   9     3678.98     3548.27    147.92 o 
   7   3   9     1675.71     1879.88    119.73 o 
   8   3   9     3929.43     4372.70    213.14 o 
  -9   4   9       43.47      141.02    115.87 o 
  -8   4   9       36.73      102.99     46.98 o 
  -7   4   9      410.40      452.75     84.94 o 
  -6   4   9       93.49      116.00     40.47 o 
  -5   4   9      761.35      907.86     60.45 o 
  -4   4   9      409.11      483.80     47.19 o 
  -3   4   9      923.19      902.18     40.28 o 
  -2   4   9     1044.31     1048.58     43.91 o 
  -1   4   9     1166.12     1247.04     64.58 o 
   0   4   9     3629.75     3298.99     77.48 o 
   1   4   9      477.42      609.06     39.54 o 
   2   4   9     2507.60     2315.76     63.76 o 
   3   4   9      293.56      360.19     38.04 o 
   4   4   9     3090.79     2834.56    103.99 o 
   5   4   9      366.31      454.64     67.58 o 
   6   4   9      990.53      868.59     87.38 o 
   7   4   9       37.64      157.09     63.97 o 
  -9   5   9     5401.59     5312.40    272.36 o 
  -8   5   9     1297.13     1279.99    113.73 o 
  -7   5   9     6564.87     6209.08    202.24 o 
  -6   5   9      156.03      199.36     44.81 o 
  -5   5   9    17743.95    16162.89    365.39 o 
  -4   5   9     5201.54     4997.08    158.67 o 
  -3   5   9    19863.06    17657.34    349.75 o 
  -2   5   9      162.07      260.46     34.71 o 
  -1   5   9    26018.73    24662.80    436.04 o 
   0   5   9     5811.68     5773.48    138.13 o 
   1   5   9    21657.32    20674.17    341.62 o 
   2   5   9       58.16      128.61     28.52 o 
   3   5   9    12622.37    12133.23    252.95 o 
   4   5   9     2401.08     2509.27     97.05 o 
   5   5   9     8857.68     8219.14    252.33 o 
   6   5   9      142.36      247.06     62.09 o 
   7   5   9     3266.85     3489.69    155.52 o 
  -8   6   9       55.73        1.02     63.21 o 
  -7   6   9       31.73       95.11     54.60 o 
  -6   6   9      147.86      243.21     60.34 o 
  -5   6   9       17.40      164.94     45.56 o 
  -4   6   9      462.63      511.73     67.78 o 
  -3   6   9      189.91      178.86     43.29 o 
  -2   6   9      820.28      771.09     68.06 o 
  -1   6   9      254.92      246.35     37.94 o 
   0   6   9     2026.14     2001.15     75.44 o 
   1   6   9      389.68      456.45     41.34 o 
   2   6   9      786.37      721.11     54.20 o 
   3   6   9        3.41       73.99     40.81 o 
   4   6   9     1097.02      994.43     69.51 o 
   5   6   9       42.20       89.69     55.26 o 
   6   6   9      180.94      264.57     61.53 o 
   7   6   9        9.57       -1.36    102.06 o 
  -8   7   9       75.56      238.44    101.61 o 
  -7   7   9     4169.84     4465.64    208.84 o 
  -6   7   9      724.86      865.78     87.53 o 
  -5   7   9    10503.71     9781.71    284.52 o 
  -4   7   9       10.93       83.19     43.39 o 
  -3   7   9    10959.28     9621.15    393.40 o 
  -2   7   9     1484.99     1439.97     82.79 o 
  -1   7   9    17558.20    16303.92    334.98 o 
   0   7   9       60.16       82.74     37.22 o 
   1   7   9    18670.02    17873.29    466.57 o 
   2   7   9     1850.64     2132.90     99.73 o 
   3   7   9    13280.03    12967.75    344.87 o 
   4   7   9       35.53       53.70     61.25 o 
   5   7   9     9854.27     9489.49    336.83 o 
   6   7   9      159.38      327.81     81.23 o 
  -7   8   9       12.12      132.67     77.79 o 
  -6   8   9      209.01      265.58     68.92 o 
  -5   8   9       29.91       26.15    135.81 o 
  -4   8   9      349.42      296.58     66.97 o 
  -3   8   9      146.72      199.18     52.39 o 
  -2   8   9      477.03      445.27     59.13 o 
  -1   8   9      163.59      185.75     50.11 o 
   0   8   9      993.37      880.90     63.18 o 
   1   8   9      595.40      702.60     60.00 o 
   2   8   9      194.05      186.92     58.84 o 
   3   8   9      165.15      258.82     62.29 o 
   4   8   9      275.87      336.31     62.33 o 
   5   8   9      155.36      341.84     82.30 o 
  -6   9   9     1835.73     1869.41    147.25 o 
  -5   9   9     3547.00     3519.12    293.44 o 
  -4   9   9     1552.75     1616.84    151.89 o 
  -3   9   9     2621.96     2400.78    183.95 o 
  -2   9   9     2814.04     3082.03    143.12 o 
  -1   9   9     3641.04     3646.49    215.09 o 
   0   9   9     1482.43     1787.36    152.90 o 
   1   9   9     3527.61     3655.29    299.53 o 
   2   9   9     2102.24     2658.31    344.16 o 
   3   9   9     2297.55     2298.56    150.54 o 
   4   9   9      765.93      981.25    109.51 o 
   5   9   9     2454.71     2272.54    280.79 o 
  -5  10   9       42.89      168.81    110.16 o 
  -4  10   9      104.27      161.34     67.43 o 
  -3  10   9      260.07      322.14     73.24 o 
  -2  10   9       45.81       18.42     58.51 o 
  -1  10   9      101.09      168.92     68.15 o 
   0  10   9      125.19      163.82     61.80 o 
   1  10   9      461.23      552.86     90.80 o 
   2  10   9       26.48       35.54     67.57 o 
   3  10   9      272.66      401.37    135.81 o 
  -3  11   9      242.75      305.57     79.13 o 
  -2  11   9     2451.69     3367.79    396.06 o 
  -1  11   9      297.39      211.92     87.41 o 
   0  11   9     2320.51     2301.32    244.62 o 
   1  11   9      235.34      277.44     77.00 o 
   2  11   9     2008.48     3735.20    453.07 o 
  -8   0  10    16107.60    16344.97    572.09 o 
  -6   0  10    17671.04    18289.66    511.11 o 
  -4   0  10    40002.29    45837.94   1187.33 o 
  -2   0  10    22843.66    24159.47    976.19 o 
   0   0  10    60607.22    65091.51   1422.91 o 
   2   0  10    14500.21    14302.56    344.01 o 
   4   0  10    26865.90    27281.23    745.34 o 
   6   0  10     3569.35     3592.13    172.49 o 
   8   0  10     6571.77     7022.21    338.97 o 
  -9   1  10       21.19       -9.35     82.93 o 
  -8   1  10        0.73        3.56     40.20 o 
  -7   1  10      610.40      630.21     46.76 o 
  -6   1  10        3.29        7.65     26.30 o 
  -5   1  10     1475.07     1540.71     58.23 o 
  -4   1  10        4.11       23.36     20.71 o 
  -3   1  10     4275.83     4476.93     98.42 o 
  -2   1  10        7.41        1.13     17.92 o 
  -1   1  10     6768.83     6741.06    136.53 o 
   0   1  10       68.17      103.21     18.17 o 
   1   1  10     3556.81     3491.95     78.67 o 
   2   1  10       26.34       54.34     18.53 o 
   3   1  10     4047.15     3843.34     95.40 o 
   4   1  10      163.11      272.49     46.68 o 
   5   1  10     2043.53     2049.93     88.17 o 
   6   1  10       46.58       81.83     45.54 o 
   7   1  10     1598.15     1730.70     92.15 o 
   8   1  10       96.36      186.03     86.47 o 
  -9   2  10     2133.58     2189.69    155.65 o 
  -8   2  10     8888.11     9092.07    260.09 o 
  -7   2  10     2203.23     2272.88    106.32 o 
  -6   2  10    11450.66    11954.23    249.19 o 
  -5   2  10     7483.36     7350.20    163.12 o 
  -4   2  10    30682.17    34715.53    646.09 o 
  -3   2  10     5337.78     5289.72    113.09 o 
  -2   2  10    18403.86    19464.94    341.13 o 
  -1   2  10     9894.99     9004.37    307.20 o 
   0   2  10    44480.13    47596.91    743.89 o 
   1   2  10     4893.84     4722.38     97.43 o 
   2   2  10     6833.78     6802.06    130.49 o 
   3   2  10     5703.53     5623.52    125.77 o 
   4   2  10    15637.74    15234.84    315.59 o 
   5   2  10     2679.26     2642.32     99.74 o 
   6   2  10     1463.29     1735.13     86.74 o 
   7   2  10     1661.33     1571.21    100.72 o 
   8   2  10     4167.34     4256.72    208.06 o 
  -9   3  10      103.89      184.71    167.62 o 
  -8   3  10       99.01      109.21     47.60 o 
  -7   3  10      821.37     1013.62     79.28 o 
  -6   3  10      416.50      406.84     57.50 o 
  -5   3  10      806.02      849.94     65.36 o 
  -4   3  10     2000.43     1864.58     64.17 o 
  -3   3  10     1136.89     1171.47     60.26 o 
  -2   3  10     2606.06     2430.16     66.03 o 
  -1   3  10     1967.09     1970.69     83.72 o 
   0   3  10     3791.36     3445.31     79.49 o 
   1   3  10     1342.44     1402.48     48.42 o 
   2   3  10     1232.82     1254.23     46.22 o 
   3   3  10     2498.16     2611.48     97.19 o 
   4   3  10     1671.82     1605.77     75.91 o 
   5   3  10     1318.35     1439.84     84.30 o 
   6   3  10      333.93      331.56     67.91 o 
   7   3  10      992.99     1095.11     98.56 o 
  -9   4  10     7802.42     7862.14    387.62 o 
  -8   4  10     2192.50     2495.00    123.33 o 
  -7   4  10     7413.79     6789.58    211.88 o 
  -6   4  10     3242.31     3294.54    130.53 o 
  -5   4  10    20436.10    18937.31    463.64 o 
  -4   4  10    10507.53    10382.63    276.13 o 
  -3   4  10    12023.66    11192.80    233.86 o 
  -2   4  10     4473.32     4535.33    164.39 o 
  -1   4  10    21371.33    19510.44    376.83 o 
   0   4  10    15784.81    16567.15    302.54 o 
   1   4  10    10159.63     9604.75    183.10 o 
   2   4  10     1920.15     2056.73     61.30 o 
   3   4  10    12669.03    12138.70    234.18 o 
   4   4  10     7664.08     7554.13    199.32 o 
   5   4  10     6206.08     5955.35    202.51 o 
   6   4  10      568.03      622.36     81.33 o 
   7   4  10     3922.56     4100.49    172.62 o 
  -9   5  10      107.28      262.26     83.26 o 
  -8   5  10      169.99      108.80     51.71 o 
  -7   5  10      400.90      417.92     67.61 o 
  -6   5  10      462.55      496.25     69.15 o 
  -5   5  10      204.63      326.62     58.71 o 
  -4   5  10     1891.80     1909.45    111.54 o 
  -3   5  10      143.57      159.57     30.43 o 
  -2   5  10     1723.31     1644.88     82.28 o 
  -1   5  10      450.34      524.29     71.64 o 
   0   5  10     3094.39     2895.79     96.45 o 
   1   5  10      159.96      195.96     28.54 o 
   2   5  10     1015.09      935.49     45.25 o 
   3   5  10      354.53      499.20     55.58 o 
   4   5  10     2188.06     2210.49    113.12 o 
   5   5  10        4.88       84.82     55.30 o 
   6   5  10      619.96      665.23     83.20 o 
   7   5  10        1.22      164.58    121.03 o 
  -8   6  10       99.81       69.24     67.15 o 
  -7   6  10     4826.82     4565.04    174.57 o 
  -6   6  10       82.41      104.33     54.89 o 
  -5   6  10    16790.28    15494.47    403.51 o 
  -4   6  10      540.98      610.75     70.37 o 
  -3   6  10     9657.67     8534.68    411.51 o 
  -2   6  10       54.67      103.93     29.70 o 
  -1   6  10    19632.95    19308.18    419.13 o 
   0   6  10     1115.31     1268.92     73.59 o 
   1   6  10     7355.87     7277.89    158.08 o 
   2   6  10        5.70       22.35     26.60 o 
   3   6  10     7817.60     7772.46    295.26 o 
   4   6  10     1734.06     1665.79    102.43 o 
   5   6  10     2880.33     2899.80    135.84 o 
   6   6  10       20.31       40.14     52.55 o 
  -8   7  10      284.36      436.15    147.10 o 
  -7   7  10       36.17      207.62     64.63 o 
  -6   7  10      559.00      533.65     77.39 o 
  -5   7  10        2.14      135.18     61.19 o 
  -4   7  10     1696.44     1347.96     98.57 o 
  -3   7  10       39.11       48.18     51.64 o 
  -2   7  10     1551.48     1281.38     89.97 o 
  -1   7  10       23.40      140.18     37.74 o 
   0   7  10     2469.42     2331.71    119.83 o 
   1   7  10        7.18      111.46     37.21 o 
   2   7  10      962.18     1021.52     86.45 o 
   3   7  10        6.61      164.70     47.35 o 
   4   7  10     2301.98     2171.11    137.86 o 
   5   7  10      276.40      508.23     77.44 o 
   6   7  10      842.95      880.38    106.68 o 
  -7   8  10     1908.78     1818.40    146.09 o 
  -6   8  10      963.63     1043.12    100.21 o 
  -5   8  10     8505.21     7810.10    266.04 o 
  -4   8  10      899.32      895.11     88.05 o 
  -3   8  10     4503.15     3983.42    237.08 o 
  -2   8  10     2126.21     2252.36    122.34 o 
  -1   8  10    11128.34    10175.90    292.15 o 
   0   8  10      701.95      908.45     64.25 o 
   1   8  10     4181.61     4386.19    249.86 o 
   2   8  10     1559.82     1786.61    119.78 o 
   3   8  10     4581.00     4725.35    385.47 o 
   4   8  10      163.79      305.46     69.27 o 
   5   8  10     1549.65     1845.14    214.73 o 
  -6   9  10       52.55      214.32     77.44 o 
  -5   9  10       43.42      146.50     66.42 o 
  -4   9  10      228.58      300.44     71.53 o 
  -3   9  10      222.67      273.03     70.27 o 
  -2   9  10      182.68       85.43     60.17 o 
  -1   9  10      201.53      341.79     74.06 o 
   0   9  10      397.72      406.93     74.82 o 
   1   9  10      496.51      544.88     71.06 o 
   2   9  10       56.33      103.67     68.97 o 
   3   9  10      277.86      423.62    112.23 o 
   4   9  10      361.64     1002.97    266.79 o 
  -5  10  10     1865.36     1517.56    179.68 o 
  -4  10  10     1880.99     2250.53    148.63 o 
  -3  10  10      470.73      441.84     79.55 o 
  -2  10  10     2586.61     3260.32    305.14 o 
  -1  10  10     2707.81     2695.71    142.02 o 
   0  10  10     2097.05     2186.59    238.79 o 
   1  10  10     1220.45     1413.54    455.99 o 
   2  10  10     2290.08     2431.99    238.98 o 
   3  10  10     2154.73     2085.55    240.24 o 
  -3  11  10      158.69      265.42    234.90 o 
  -2  11  10       65.70       79.26     70.60 o 
  -1  11  10      217.93      116.90    174.42 o 
   0  11  10      162.00      106.26     83.07 o 
   1  11  10      526.44     1070.84    319.87 o 
  -9   0  11      984.48     1167.48    164.89 o 
  -7   0  11     3923.16     3914.23    279.52 o 
  -5   0  11     4689.39     4633.38    207.69 o 
  -3   0  11     4294.55     4284.45    158.32 o 
  -1   0  11     4766.20     4477.11    265.94 o 
   1   0  11     2358.04     2166.71     82.79 o 
   3   0  11     5916.42     5343.15    197.40 o 
   5   0  11     1771.74     1870.35    155.49 o 
   7   0  11     2435.21     2427.64    154.05 o 
  -9   1  11     1131.88     1137.83    118.02 o 
  -8   1  11     3970.73     4098.04    174.46 o 
  -7   1  11     1249.77     1205.74     76.94 o 
  -6   1  11    18062.47    18665.17    402.46 o 
  -5   1  11     2844.08     2692.76     93.42 o 
  -4   1  11    21854.31    23359.93    830.38 o 
  -3   1  11     1616.15     1636.40     59.36 o 
  -2   1  11    32314.42    33159.81    882.69 o 
  -1   1  11     2762.41     2513.43     86.79 o 
   0   1  11    33739.25    35622.94    565.66 o 
   1   1  11     1068.57     1067.40     40.71 o 
   2   1  11    16283.93    16707.57    282.23 o 
   3   1  11     1529.85     1542.33     76.12 o 
   4   1  11    20062.23    19585.80    395.25 o 
   5   1  11      435.21      413.39     54.03 o 
   6   1  11     5652.92     5578.45    159.28 o 
   7   1  11      351.65      371.11     59.06 o 
  -9   2  11      240.86      246.98    132.03 o 
  -8   2  11      308.15      296.81     89.72 o 
  -7   2  11     1209.62     1261.90     98.51 o 
  -6   2  11      365.35      378.92     53.59 o 
  -5   2  11     1174.78     1275.37     62.93 o 
  -4   2  11      895.97      995.94     55.35 o 
  -3   2  11     1380.04     1379.66     57.77 o 
  -2   2  11      795.25      691.53     38.67 o 
  -1   2  11     2615.78     2598.00    101.56 o 
   0   2  11     1251.82     1121.38     40.35 o 
   1   2  11     1123.09     1198.89     43.58 o 
   2   2  11      831.08      827.25     38.82 o 
   3   2  11     3264.44     3192.28    114.21 o 
   4   2  11     1216.23     1193.72     70.31 o 
   5   2  11      620.43      619.58     60.98 o 
   6   2  11      486.06      491.09     60.52 o 
   7   2  11     1087.23     1207.88     92.83 o 
  -9   3  11     3987.27     4219.42    227.91 o 
  -8   3  11     3984.44     3907.00    227.31 o 
  -7   3  11     3224.20     3240.02    130.52 o 
  -6   3  11    13043.17    13775.98    355.64 o 
  -5   3  11    10011.25     9176.95    294.31 o 
  -4   3  11    11537.58    12170.21    249.53 o 
  -3   3  11     5633.51     5347.59    142.98 o 
  -2   3  11    14144.31    13946.76    587.53 o 
  -1   3  11    16451.73    15278.94    304.63 o 
   0   3  11    14349.68    14470.58    266.32 o 
   1   3  11     7478.82     7025.44    136.28 o 
   2   3  11     6999.15     6874.88    134.80 o 
   3   3  11    10276.88     9712.66    196.11 o 
   4   3  11    11400.48    11053.76    245.66 o 
   5   3  11     2624.49     2544.97     99.45 o 
   6   3  11     2937.72     3000.86    127.92 o 
   7   3  11     2028.91     2177.24    132.09 o 
  -9   4  11       62.98       67.68    101.02 o 
  -8   4  11      811.14      873.01    129.28 o 
  -7   4  11      348.06      450.90     66.05 o 
  -6   4  11      863.05      902.55     77.45 o 
  -5   4  11      362.76      590.76     65.50 o 
  -4   4  11     1509.70     1562.14     75.01 o 
  -3   4  11      929.03      891.85     62.27 o 
  -2   4  11      905.63      819.18     49.06 o 
  -1   4  11     1959.55     2059.39    113.66 o 
   0   4  11     1751.32     1705.79     81.70 o 
   1   4  11      732.24      769.70     39.98 o 
   2   4  11     1254.73     1356.31     51.55 o 
   3   4  11     1236.28     1520.58     62.76 o 
   4   4  11     2522.58     2413.71     93.40 o 
   5   4  11       67.14      192.89     54.80 o 
   6   4  11     1018.75     1097.30    110.90 o 
   7   4  11      283.84      436.69     78.72 o 
  -8   5  11      304.64      345.98     71.93 o 
  -7   5  11     3943.19     3734.47    149.65 o 
  -6   5  11     1654.49     2043.95    113.03 o 
  -5   5  11    14397.69    13972.14    365.72 o 
  -4   5  11      748.58      995.41     78.99 o 
  -3   5  11     8078.21     7226.45    187.15 o 
  -2   5  11     1416.78     1621.27     80.10 o 
  -1   5  11    23285.57    21788.96    465.03 o 
   0   5  11     2401.09     2496.22     84.84 o 
   1   5  11     9826.84     9614.19    179.63 o 
   2   5  11      650.03      621.93     45.29 o 
   3   5  11    16045.17    15409.12    328.85 o 
   4   5  11     1783.13     1691.20     91.71 o 
   5   5  11     4870.98     4745.20    177.68 o 
   6   5  11       55.60       67.37     60.28 o 
  -8   6  11      455.61      466.11     79.00 o 
  -7   6  11       15.73      120.02     72.07 o 
  -6   6  11      518.24      533.83     75.11 o 
  -5   6  11       16.13      127.13     60.87 o 
  -4   6  11     1166.18     1272.20     90.73 o 
  -3   6  11        0.82       27.55     45.18 o 
  -2   6  11      799.91      715.02     61.86 o 
  -1   6  11        0.14      115.35     51.18 o 
   0   6  11     1593.27     1534.34     81.97 o 
   1   6  11      254.45      204.30     38.66 o 
   2   6  11      950.68      826.31     53.98 o 
   3   6  11       98.89      251.76     42.47 o 
   4   6  11     1831.96     1684.55     93.01 o 
   5   6  11      271.95      348.81     66.50 o 
   6   6  11      426.88      587.50    100.51 o 
  -7   7  11     3192.60     3356.68    157.90 o 
  -6   7  11      152.07      233.51     66.92 o 
  -5   7  11    11984.41    11273.73    322.68 o 
  -4   7  11      644.83      651.18     77.12 o 
  -3   7  11     5298.09     4710.41    205.80 o 
  -2   7  11      452.15      470.29     71.39 o 
  -1   7  11    15254.63    15307.17    676.45 o 
   0   7  11       93.87      193.94     55.50 o 
   1   7  11     5097.83     5218.80    213.75 o 
   2   7  11      398.93      490.41     72.34 o 
   3   7  11    11091.49    11427.58    280.38 o 
   4   7  11        9.36       54.83    103.95 o 
   5   7  11     4029.68     4021.15    160.02 o 
  -7   8  11        0.69      136.74     88.95 o 
  -6   8  11      477.68      448.42     80.11 o 
  -5   8  11       34.21       95.59     92.11 o 
  -4   8  11      853.46      717.75    113.85 o 
  -3   8  11       14.07       43.65     58.43 o 
  -2   8  11      520.32      394.42     73.70 o 
  -1   8  11       84.35      212.06     63.74 o 
   0   8  11      908.88      950.06    117.49 o 
   1   8  11      368.47      402.40     78.53 o 
   2   8  11      518.30      476.12     74.90 o 
   3   8  11      409.06      566.15     83.02 o 
   4   8  11      906.73     1427.27    290.12 o 
   5   8  11      511.86      599.98    178.02 o 
  -6   9  11     1094.31     1090.02    149.07 o 
  -5   9  11     4217.28     3956.45    175.33 o 
  -4   9  11     1979.32     2302.78    198.15 o 
  -3   9  11     1469.97     1457.31    136.60 o 
  -2   9  11     2193.58     2371.36    132.65 o 
  -1   9  11     6042.34     6132.58    397.73 o 
   0   9  11     1560.77     1934.38    184.54 o 
   1   9  11     1243.43     1332.23    347.10 o 
   2   9  11     1602.35     2064.26    337.37 o 
   3   9  11     3355.08     3811.00    865.30 o 
   4   9  11      504.79      731.33    179.09 o 
  -4  10  11      397.63      457.98    123.41 o 
  -3  10  11      280.26      285.09     74.29 o 
  -2  10  11      213.03      175.89     69.55 o 
  -1  10  11      488.44      671.96     91.37 o 
   0  10  11      175.92      253.73     84.81 o 
   1  10  11      456.99      679.73    138.71 o 
   2  10  11       27.82       72.04     96.54 o 
  -1  11  11     1191.75     1163.59    293.43 o 
  -8   0  12    10157.71    10216.03    572.66 o 
  -6   0  12    43504.69    45566.94   1437.46 o 
  -4   0  12    22028.19    23616.38    899.43 o 
  -2   0  12    48407.22    52277.09   1312.57 o 
   0   0  12    18382.54    19310.11    519.26 o 
   2   0  12    23889.80    24851.46    577.39 o 
   4   0  12    12045.65    11635.96    377.92 o 
   6   0  12     6030.59     5947.17    240.79 o 
  -9   1  12      247.39      329.91     92.36 o 
  -8   1  12        5.99       11.93     52.36 o 
  -7   1  12      382.06      433.02     86.94 o 
  -6   1  12        4.99      -29.97     37.84 o 
  -5   1  12      494.33      446.41     53.68 o 
  -4   1  12       17.61      -23.56     33.28 o 
  -3   1  12     1292.15     1269.82     65.87 o 
  -2   1  12       17.60       32.54     27.65 o 
  -1   1  12     5038.83     4813.99    121.60 o 
   0   1  12       52.51       81.49     22.03 o 
   1   1  12     3777.49     3691.20     84.67 o 
   2   1  12      109.74      145.83     23.49 o 
   3   1  12     6671.14     6516.22    164.28 o 
   4   1  12      137.26       89.89     42.28 o 
   5   1  12     1265.88     1391.77     80.61 o 
   6   1  12       94.02      136.84     51.17 o 
   7   1  12     2408.35     2410.40    133.93 o 
  -9   2  12     1268.90     1312.94    106.46 o 
  -8   2  12     4226.91     4145.82    179.45 o 
  -7   2  12     1515.45     1540.29    141.24 o 
  -6   2  12    23174.63    23782.38    649.77 o 
  -5   2  12     3903.91     3619.18    153.61 o 
  -4   2  12     9582.11     9778.87    230.93 o 
  -3   2  12     3544.84     3515.68    106.83 o 
  -2   2  12    29959.49    30590.61    559.83 o 
  -1   2  12     7960.75     7800.93    160.99 o 
   0   2  12    13214.84    13614.30    253.66 o 
   1   2  12     3599.22     3446.49     89.67 o 
   2   2  12    18849.47    19112.88    320.27 o 
   3   2  12     4448.96     4133.89    119.67 o 
   4   2  12     8883.17     8769.04    208.33 o 
   5   2  12     1182.45     1232.24     76.65 o 
   6   2  12     3985.85     4115.46    135.70 o 
   7   2  12     1221.15     1325.04    277.85 o 
  -9   3  12      278.35      254.67     87.00 o 
  -8   3  12      104.96      166.24     62.84 o 
  -7   3  12      961.73     1000.90     97.90 o 
  -6   3  12      135.83      182.38     62.58 o 
  -5   3  12     1490.99     1661.98    149.63 o 
  -4   3  12      651.21      670.66     54.33 o 
  -3   3  12     2252.75     2294.93    100.65 o 
  -2   3  12     1565.23     1414.06     87.22 o 
  -1   3  12     2909.83     2831.95     84.45 o 
   0   3  12     2739.69     2653.98     78.40 o 
   1   3  12     1135.67     1264.59     54.55 o 
   2   3  12     2664.55     2447.89     84.91 o 
   3   3  12     2325.49     2340.19     96.21 o 
   4   3  12     1952.12     1889.63     85.18 o 
   5   3  12      335.45      348.03     51.28 o 
   6   3  12      890.48      892.73     81.26 o 
   7   3  12     1247.94     1231.99    122.98 o 
  -9   4  12     4775.13     4576.00    335.82 o 
  -8   4  12      243.75      338.66     71.77 o 
  -7   4  12     7165.43     6699.58    244.82 o 
  -6   4  12     5259.53     5761.29    217.96 o 
  -5   4  12    16824.74    15559.45    396.64 o 
  -4   4  12     1271.94     1521.16     76.74 o 
  -3   4  12    14389.58    13257.24    301.56 o 
  -2   4  12     9904.17    10186.20    273.64 o 
  -1   4  12    23684.01    22926.61    406.21 o 
   0   4  12     3862.86     3887.64    101.35 o 
   1   4  12     9085.75     8664.69    178.11 o 
   2   4  12     6437.49     6502.93    162.78 o 
   3   4  12    10594.62    10296.84    230.36 o 
   4   4  12     3077.82     3023.22    105.54 o 
   5   4  12     2578.95     2484.25    113.33 o 
   6   4  12     1431.19     1532.09     98.16 o 
  -8   5  12      281.97      397.89     75.11 o 
  -7   5  12      351.03      400.55     77.77 o 
  -6   5  12      215.10      309.57     63.91 o 
  -5   5  12      398.47      353.31     62.86 o 
  -4   5  12      712.66      732.20     73.32 o 
  -3   5  12      611.60      478.68     53.23 o 
  -2   5  12     1535.97     1418.56     90.20 o 
  -1   5  12      327.03      406.89     51.60 o 
   0   5  12     2771.78     2636.29     83.63 o 
   1   5  12       32.40       41.91     30.52 o 
   2   5  12     3111.92     2907.76    154.00 o 
   3   5  12      259.98      434.29     53.85 o 
   4   5  12     2425.74     2538.52    170.56 o 
   5   5  12        5.06      158.01     59.18 o 
   6   5  12     1163.10     1151.65    101.23 o 
  -8   6  12       84.76      164.52     77.93 o 
  -7   6  12     5640.30     5734.87    228.79 o 
  -6   6  12      619.74      858.65     87.11 o 
  -5   6  12    12588.35    11165.81    340.92 o 
  -4   6  12        2.26       79.05     54.75 o 
  -3   6  12     8837.49     7908.92    237.20 o 
  -2   6  12     1195.95     1357.65     93.61 o 
  -1   6  12    18256.10    18037.84    847.77 o 
   0   6  12       70.76      129.58     44.70 o 
   1   6  12     7234.74     7467.68    208.75 o 
   2   6  12      256.01      246.90     45.56 o 
   3   6  12    10577.21    10700.29    270.60 o 
   4   6  12      131.24      160.01     62.98 o 
   5   6  12     2128.55     2225.78    213.75 o 
   6   6  12       83.35      187.06    158.87 o 
  -7   7  12       38.70      209.33    105.98 o 
  -6   7  12      624.54      556.26     83.45 o 
  -5   7  12        0.33       30.52     60.39 o 
  -4   7  12     1194.07     1141.30     93.80 o 
  -3   7  12        1.11       10.75     53.56 o 
  -2   7  12     1732.04     1476.51    125.68 o 
  -1   7  12      155.38      416.34     56.58 o 
   0   7  12     2213.94     2211.94    186.53 o 
   1   7  12      181.27      261.80     53.57 o 
   2   7  12     1944.86     1888.87    149.65 o 
   3   7  12       44.17      178.53     49.37 o 
   4   7  12     1359.29     1474.29    127.18 o 
   5   7  12       65.19      240.02     65.11 o 
  -6   8  12      641.52      706.08    103.86 o 
  -5   8  12     6334.00     5826.27    211.37 o 
  -4   8  12     1808.44     1936.71    118.77 o 
  -3   8  12     3580.87     3379.93    152.65 o 
  -2   8  12      705.69      768.49     84.62 o 
  -1   8  12     8849.72     8714.58    571.37 o 
   0   8  12     1057.85     1284.79     95.66 o 
   1   8  12     2978.36     3364.79    225.91 o 
   2   8  12      647.69      880.80     87.15 o 
   3   8  12     6084.89     6922.05    588.21 o 
   4   8  12      336.21      403.74    178.55 o 
  -5   9  12      154.63      235.34     86.09 o 
  -4   9  12       82.60       15.20     60.59 o 
  -3   9  12       92.71       93.30     65.73 o 
  -2   9  12      124.39       52.91     62.83 o 
  -1   9  12      455.71      562.45     85.00 o 
   0   9  12      219.85      242.59     68.69 o 
   1   9  12      379.36      409.47    107.39 o 
   2   9  12      264.55      224.50     77.85 o 
   3   9  12      473.40      682.13     96.40 o 
  -4  10  12     1669.04     1572.52    314.43 o 
  -3  10  12      621.54      703.82     88.31 o 
  -2  10  12     1544.83     1765.90    210.39 o 
  -1  10  12     2074.47     2307.30    171.91 o 
   0  10  12     1501.93     1864.63    155.84 o 
   1  10  12      325.05      437.42    115.25 o 
   2  10  12     1371.19     1787.97    198.73 o 
  -9   0  13      869.16     1010.17    174.42 o 
  -7   0  13     2361.22     2463.20    161.46 o 
  -5   0  13     7159.82     7107.26    422.05 o 
  -3   0  13    12867.69    13002.71    453.23 o 
  -1   0  13    13301.21    13582.07    432.54 o 
   1   0  13     6232.23     6103.28    203.85 o 
   3   0  13     4923.53     4668.23    197.92 o 
   5   0  13     1129.95     1274.13    112.07 o 
   7   0  13     2169.64     2225.79    247.73 o 
  -9   1  13      520.48      577.70    104.26 o 
  -8   1  13     3199.84     3453.76    165.92 o 
  -7   1  13     1467.40     1501.34    109.13 o 
  -6   1  13    17163.50    17373.14    496.14 o 
  -5   1  13     2525.92     2612.59    112.30 o 
  -4   1  13     3760.89     4000.32    271.71 o 
  -3   1  13     3427.75     3267.69    109.19 o 
  -2   1  13    31969.32    34577.43    632.50 o 
  -1   1  13     3110.58     2988.51     91.67 o 
   0   1  13     9017.90     9194.31    198.21 o 
   1   1  13     1452.56     1375.14     60.37 o 
   2   1  13    27312.72    27583.19    522.44 o 
   3   1  13      955.45      958.22     70.12 o 
   4   1  13     5939.52     5856.67    158.12 o 
   5   1  13      321.98      307.62     51.94 o 
   6   1  13     7124.45     7461.12    199.31 o 
   7   1  13      256.38      354.10     73.12 o 
  -9   2  13      571.80      656.08     83.84 o 
  -8   2  13      204.45      222.34     65.94 o 
  -7   2  13      947.34      880.80     94.02 o 
  -6   2  13      521.93      555.47     81.67 o 
  -5   2  13     1918.58     1888.66     93.96 o 
  -4   2  13      954.39      888.80     69.14 o 
  -3   2  13     2900.90     2704.33    110.49 o 
  -2   2  13     1730.03     1648.95     71.34 o 
  -1   2  13     3353.77     3297.10    113.63 o 
   0   2  13     1340.08     1251.94     59.27 o 
   1   2  13     2114.17     2035.35     72.98 o 
   2   2  13     1503.92     1451.42     67.36 o 
   3   2  13     2767.47     2707.23    108.60 o 
   4   2  13      711.43      788.44     76.92 o 
   5   2  13      755.66      725.81     62.74 o 
   6   2  13      633.34      698.94     67.21 o 
  -9   3  13     2514.33     2432.41    145.59 o 
  -8   3  13     2248.67     2548.54    149.57 o 
  -7   3  13     5541.81     5474.62    215.24 o 
  -6   3  13    15250.63    15880.80    465.72 o 
  -5   3  13     7017.97     6708.37    236.20 o 
  -4   3  13     4879.06     4792.05    159.68 o 
  -3   3  13     8010.43     7718.48    219.87 o 
  -2   3  13    25247.09    25723.40    481.54 o 
  -1   3  13     8088.21     7916.53    230.74 o 
   0   3  13     5122.00     5166.33    121.71 o 
   1   3  13     5022.46     4793.65    116.18 o 
   2   3  13    14014.43    14088.83    291.06 o 
   3   3  13     5248.81     5027.11    155.89 o 
   4   3  13     2372.35     2534.23    111.87 o 
   5   3  13     2127.33     1961.72    102.76 o 
   6   3  13     3699.16     3598.48    164.39 o 
  -8   4  13      517.12      466.87     82.24 o 
  -7   4  13      534.54      382.89     79.22 o 
  -6   4  13     1521.10     1413.94    112.19 o 
  -5   4  13      443.83      413.49     72.03 o 
  -4   4  13     2970.22     2886.06    120.97 o 
  -3   4  13      540.74      566.15     68.01 o 
  -2   4  13     4679.55     4024.07    146.56 o 
  -1   4  13      533.66      700.46     56.15 o 
   0   4  13     2994.19     2773.51     84.62 o 
   1   4  13      651.66      760.23     48.75 o 
   2   4  13     2881.38     2614.23     92.08 o 
   3   4  13     1098.74     1259.50     80.82 o 
   4   4  13     1108.65     1089.16     79.09 o 
   5   4  13      249.16      423.43     74.32 o 
   6   4  13     1129.15     1443.24    130.28 o 
  -8   5  13      161.86      299.79     83.64 o 
  -7   5  13     6973.19     6775.80    256.30 o 
  -6   5  13     3500.54     3818.88    177.73 o 
  -5   5  13     8291.58     7674.88    267.10 o 
  -4   5  13      212.68      241.54     67.34 o 
  -3   5  13     9825.46     8849.58    260.85 o 
  -2   5  13     4311.79     4308.32    206.23 o 
  -1   5  13    11151.27    11268.12    336.49 o 
   0   5  13       80.39      128.36     33.41 o 
   1   5  13     6847.61     6928.21    226.79 o 
   2   5  13     2364.51     2534.16    109.02 o 
   3   5  13     7606.61     7906.37    345.01 o 
   4   5  13      197.77      218.44     65.58 o 
   5   5  13     3052.70     3035.64    148.80 o 
   6   5  13      734.04      766.08    133.74 o 
  -7   6  13      116.01       77.55     66.37 o 
  -6   6  13      700.34      717.23     93.98 o 
  -5   6  13        2.07       51.36     64.16 o 
  -4   6  13     1363.09     1452.30    113.13 o 
  -3   6  13        6.18       55.94     55.46 o 
  -2   6  13     2662.85     2581.55    107.18 o 
  -1   6  13       94.06      120.35     45.56 o 
   0   6  13     1801.68     1862.98    115.54 o 
   1   6  13        9.03      128.27     40.76 o 
   2   6  13     2130.23     2120.01    138.14 o 
   3   6  13        3.83      166.28     61.43 o 
   4   6  13      799.28      693.59     85.22 o 
   5   6  13       82.89      209.81     65.00 o 
  -7   7  13     4298.00     3781.28    309.95 o 
  -6   7  13       10.85       46.63     68.03 o 
  -5   7  13     5552.27     4757.86    200.69 o 
  -4   7  13      833.90      798.68     95.37 o 
  -3   7  13     7371.42     6762.50    220.07 o 
  -2   7  13        8.56       36.74     53.43 o 
  -1   7  13     9034.01     9361.87    547.13 o 
   0   7  13      958.11     1171.76    151.76 o 
   1   7  13     5301.36     6040.71    394.09 o 
   2   7  13       12.40      137.98     63.22 o 
   3   7  13     5771.35     6732.39    576.83 o 
   4   7  13      184.44      390.13     67.42 o 
  -6   8  13      508.88      570.32    148.95 o 
  -5   8  13       91.06      144.94     75.53 o 
  -4   8  13      851.00      698.00     94.27 o 
  -3   8  13       77.55       41.03     57.50 o 
  -2   8  13     1501.53     1375.93    171.01 o 
  -1   8  13      375.82      481.49     93.05 o 
   0   8  13      862.17      779.62     85.53 o 
   1   8  13      158.12      293.30     68.65 o 
   2   8  13     1058.93     1077.55     97.05 o 
   3   8  13      292.64      644.68    102.79 o 
   4   8  13      364.33      484.58    127.73 o 
  -4   9  13     1558.22     1711.58    118.22 o 
  -3   9  13     1829.57     1798.34    124.63 o 
  -2   9  13     1026.72     1140.04    104.20 o 
  -1   9  13     2900.87     2994.42    301.35 o 
   0   9  13     1831.63     2238.96    263.93 o 
   1   9  13     1795.34     1807.09    312.23 o 
   2   9  13      964.47     1172.96    116.92 o 
  -3  10  13      163.63      310.34    196.98 o 
  -2  10  13      527.34      589.28    101.15 o 
  -1  10  13      621.29      729.66    123.27 o 
   0  10  13      269.74      310.27     65.73 o 
  -8   0  14     5909.34     6384.00    420.01 o 
  -6   0  14    23671.07    25155.42    843.76 o 
  -4   0  14    19637.91    21217.87    857.92 o 
  -2   0  14    56256.59    61407.99   1544.05 o 
   0   0  14    16642.35    16990.33    472.97 o 
   2   0  14    28616.93    28649.41   2151.30 o 
   4   0  14     3901.05     3636.81    215.04 o 
   6   0  14     7641.77     7877.86    358.67 o 
  -9   1  14      933.03     1008.67    179.19 o 
  -8   1  14       24.30       53.93     59.18 o 
  -7   1  14     1193.58     1334.22    107.72 o 
  -6   1  14       75.39       18.67     43.56 o 
  -5   1  14     1711.72     1549.88     92.01 o 
  -4   1  14       90.58      117.41     45.12 o 
  -3   1  14     1620.72     1547.70     79.20 o 
  -2   1  14      233.63      249.82     41.71 o 
  -1   1  14      957.14      865.78     55.08 o 
   0   1  14      125.72       99.40     32.58 o 
   1   1  14     2095.06     1955.82     75.79 o 
   2   1  14      260.04      316.99     62.44 o 
   3   1  14     2458.93     2532.29    124.66 o 
   4   1  14       88.41      120.79     57.40 o 
   5   1  14     2189.89     2159.55    124.48 o 
   6   1  14      139.72      290.00     66.61 o 
  -9   2  14     1008.87     1124.64    129.63 o 
  -8   2  14     4441.29     4801.41    202.86 o 
  -7   2  14     2890.85     3040.69    158.32 o 
  -6   2  14    15588.87    15949.91    468.97 o 
  -5   2  14     1770.29     1885.41    118.38 o 
  -4   2  14     9203.52     9330.34    238.67 o 
  -3   2  14     3204.17     2908.73    130.89 o 
  -2   2  14    30595.95    31653.22    586.76 o 
  -1   2  14     1849.69     1831.25     83.55 o 
   0   2  14     6958.88     7061.47    165.44 o 
   1   2  14     2814.90     2808.26     90.25 o 
   2   2  14    18974.55    18445.66    399.08 o 
   3   2  14     1938.93     1891.91    108.92 o 
   4   2  14     2654.16     2655.42    112.63 o 
   5   2  14     1349.18     1319.59     91.64 o 
   6   2  14     6083.95     6314.90    247.42 o 
  -8   3  14      399.19      538.70     87.21 o 
  -7   3  14      575.52      812.97     94.85 o 
  -6   3  14      876.75      939.81     99.13 o 
  -5   3  14     1337.31     1447.86    109.50 o 
  -4   3  14      765.13      832.94     73.93 o 
  -3   3  14     2767.28     2680.98    114.34 o 
  -2   3  14     1441.12     1410.48     69.28 o 
  -1   3  14     2729.89     2632.95     90.99 o 
   0   3  14      866.66      780.29     54.00 o 
   1   3  14     3196.82     3281.63    100.46 o 
   2   3  14     2032.06     1937.08     94.87 o 
   3   3  14     1784.04     1993.90    148.42 o 
   4   3  14      869.24      916.20     76.28 o 
   5   3  14      928.18     1032.36     81.98 o 
   6   3  14     1294.96     1602.98    178.12 o 
  -8   4  14      927.57     1113.00    109.93 o 
  -7   4  14     7857.23     7063.33    261.76 o 
  -6   4  14     3583.29     4119.98    182.52 o 
  -5   4  14     6579.50     5996.21    227.40 o 
  -4   4  14      620.25      867.00     75.97 o 
  -3   4  14    14552.81    12595.63    326.75 o 
  -2   4  14     6785.95     7044.26    232.84 o 
  -1   4  14    10572.82     9848.56    215.65 o 
   0   4  14      701.15      886.31     69.90 o 
   1   4  14    12006.70    11285.87    258.11 o 
   2   4  14     6909.03     7029.46    173.43 o 
   3   4  14     6708.63     6633.18    190.09 o 
   4   4  14      711.49      764.99     71.31 o 
   5   4  14     3716.98     3616.50    204.13 o 
  -8   5  14      477.92      574.99    145.25 o 
  -7   5  14       78.97       62.50     62.92 o 
  -6   5  14     1172.83     1106.17    109.81 o 
  -5   5  14      115.27      149.24     63.73 o 
  -4   5  14      985.29     1093.04    101.07 o 
  -3   5  14      482.71      485.29     62.78 o 
  -2   5  14     1750.94     1817.61     99.21 o 
  -1   5  14      418.55      343.06     56.88 o 
   0   5  14      791.84      761.73     62.21 o 
   1   5  14      619.09      626.48     55.40 o 
   2   5  14     2294.84     2220.73    106.60 o 
   3   5  14      117.28      200.08     48.53 o 
   4   5  14     1037.44     1113.63     98.68 o 
   5   5  14       33.71      149.24     61.10 o 
  -7   6  14     8040.49     7320.75    333.34 o 
  -6   6  14      292.52      337.19     81.49 o 
  -5   6  14     5879.74     5176.88    210.53 o 
  -4   6  14       49.95      142.48     63.47 o 
  -3   6  14    12785.26    10945.37    346.42 o 
  -2   6  14      866.99     1069.66     81.76 o 
  -1   6  14     7882.59     7919.73    487.01 o 
   0   6  14       25.14       86.62     43.33 o 
   1   6  14     9314.93     9449.87    448.15 o 
   2   6  14     1223.48     1222.55     70.75 o 
   3   6  14     5522.40     5676.90    309.71 o 
   4   6  14        3.11       75.28     57.62 o 
   5   6  14     3428.21     3605.67    382.87 o 
  -6   7  14     1148.58     1072.29    138.80 o 
  -5   7  14       77.00      220.51     75.69 o 
  -4   7  14     1395.23     1349.87    115.74 o 
  -3   7  14        5.10       55.04     63.28 o 
  -2   7  14     2344.09     2032.84    131.10 o 
  -1   7  14       65.82      199.38     68.97 o 
   0   7  14     1136.80     1189.58     82.01 o 
   1   7  14       25.17      143.29     61.04 o 
   2   7  14     2176.46     2148.82    123.51 o 
   3   7  14      212.68      496.01     99.60 o 
   4   7  14      738.96      884.19    111.81 o 
  -5   8  14     2967.78     2704.29    191.46 o 
  -4   8  14     1544.32     1533.91    133.81 o 
  -3   8  14     7012.03     6723.58    334.61 o 
  -2   8  14      684.25      870.35    101.69 o 
  -1   8  14     3917.44     4058.95    243.20 o 
   0   8  14     1610.77     2031.15    171.18 o 
   1   8  14     4582.07     5490.92    551.53 o 
   2   8  14      183.40      281.41     85.07 o 
   3   8  14     2593.19     3132.48    305.67 o 
  -3   9  14      198.02      238.26     79.26 o 
  -2   9  14      260.58      182.94     75.79 o 
  -1   9  14      435.38      651.93     82.52 o 
   0   9  14       38.10        7.17     76.50 o 
   1   9  14      272.94      553.25     94.40 o 
   2   9  14      262.38      230.39     72.51 o 
  -7   0  15     1479.00     1809.36    215.26 o 
  -5   0  15     3014.98     3097.33    184.66 o 
  -3   0  15     7496.96     7403.50    303.25 o 
  -1   0  15     9697.14     9922.52    358.89 o 
   1   0  15    15238.50    14941.16    426.94 o 
   3   0  15     6707.34     6933.37    314.45 o 
   5   0  15     4859.74     5045.14    273.36 o 
  -8   1  15     9321.88    10017.09    412.14 o 
  -7   1  15      946.65     1003.35    101.36 o 
  -6   1  15    12353.73    12847.28    395.83 o 
  -5   1  15      790.81      869.84     78.23 o 
  -4   1  15    12158.50    12110.95    288.80 o 
  -3   1  15     2410.87     2282.96     99.92 o 
  -2   1  15    14507.58    15002.53    308.59 o 
  -1   1  15     1882.45     1921.17     79.76 o 
   0   1  15     4973.08     4981.32    131.11 o 
   1   1  15     2469.09     2387.58     84.85 o 
   2   1  15    12118.32    11853.26    320.26 o 
   3   1  15      873.07      780.82     83.65 o 
   4   1  15     3046.34     2863.83    138.24 o 
   5   1  15      513.68      505.82     79.11 o 
   6   1  15     6052.79     5989.91    290.46 o 
  -8   2  15      135.21      196.05     69.60 o 
  -7   2  15     1127.04     1160.85    109.61 o 
  -6   2  15      410.74      540.82     81.41 o 
  -5   2  15     1946.28     2010.27    126.09 o 
  -4   2  15      509.21      555.22     60.08 o 
  -3   2  15     3408.04     3293.81    170.01 o 
  -2   2  15     1190.09     1135.60     65.67 o 
  -1   2  15     2677.32     2671.61     92.67 o 
   0   2  15      947.51      972.32     59.08 o 
   1   2  15     5006.83     4831.16    128.85 o 
   2   2  15     1431.40     1508.42     98.59 o 
   3   2  15     1875.59     1850.49    122.57 o 
   4   2  15      590.54      562.76    103.99 o 
   5   2  15     2148.06     2079.70    124.11 o 
   6   2  15      716.40      841.39    181.23 o 
  -8   3  15     4162.83     4635.35    207.87 o 
  -7   3  15     5274.96     4946.90    208.46 o 
  -6   3  15     5638.87     6035.31    232.66 o 
  -5   3  15     3424.21     3122.63    156.66 o 
  -4   3  15     7427.68     7049.15    215.16 o 
  -3   3  15     9657.48     8875.43    251.28 o 
  -2   3  15    12524.49    12378.18    263.31 o 
  -1   3  15     4645.42     4642.60    128.32 o 
   0   3  15     5698.84     5804.40    151.88 o 
   1   3  15     7364.80     7164.51    190.69 o 
   2   3  15    10455.32    10707.96    298.23 o 
   3   3  15     2361.37     2390.80    123.69 o 
   4   3  15     1867.85     1874.10    114.32 o 
   5   3  15     2141.70     2161.28    123.33 o 
  -8   4  15      350.71      405.90     88.24 o 
  -7   4  15      522.45      577.40     91.36 o 
  -6   4  15     1015.27     1137.01    109.60 o 
  -5   4  15     1085.80     1017.06    101.81 o 
  -4   4  15     1417.28     1204.81    102.78 o 
  -3   4  15     1447.85     1508.59    134.11 o 
  -2   4  15     3716.91     3269.49    142.31 o 
  -1   4  15      444.11      520.48     49.46 o 
   0   4  15     3387.49     3269.19    106.50 o 
   1   4  15      665.37      827.81     66.62 o 
   2   4  15     4786.01     4346.42    162.91 o 
   3   4  15       71.12      160.59     58.80 o 
   4   4  15     1827.13     1711.00    107.36 o 
   5   4  15      366.84      455.19    101.64 o 
  -7   5  15     8207.72     7748.68    288.06 o 
  -6   5  15      714.18      798.75     99.89 o 
  -5   5  15     4818.76     4572.40    195.86 o 
  -4   5  15     1017.05     1242.89    114.30 o 
  -3   5  15    13006.26    12186.28    324.21 o 
  -2   5  15     2575.55     2596.87    120.67 o 
  -1   5  15     5100.01     5205.45    172.97 o 
   0   5  15      590.45      670.59     62.35 o 
   1   5  15     9205.41     8938.56    226.08 o 
   2   5  15     2093.36     2141.71     94.87 o 
   3   5  15     2824.01     2649.73    127.09 o 
   4   5  15       65.10      167.77     74.62 o 
  -7   6  15       30.13      190.37     89.25 o 
  -6   6  15     1238.22     1180.72    157.12 o 
  -5   6  15       95.94       77.47    139.31 o 
  -4   6  15     1070.53     1049.83    105.17 o 
  -3   6  15       75.34      100.75     63.58 o 
  -2   6  15     2182.48     2034.57    116.37 o 
  -1   6  15       25.18       72.43     57.93 o 
   0   6  15     1708.37     1569.09     95.21 o 
   1   6  15       11.85       97.86     54.09 o 
   2   6  15     3162.39     3155.29    138.14 o 
   3   6  15      158.49      295.56     91.67 o 
   4   6  15     1119.24     1067.34    109.76 o 
  -6   7  15      257.24      214.87    123.86 o 
  -5   7  15     2143.56     2018.26    145.02 o 
  -4   7  15      376.00      393.25     85.77 o 
  -3   7  15     8167.90     7403.96    451.75 o 
  -2   7  15       55.83      241.25     71.42 o 
  -1   7  15     2966.28     2918.70    190.15 o 
   0   7  15      326.22      492.80     78.70 o 
   1   7  15     6943.42     7355.22    390.19 o 
   2   7  15        8.69       24.85     60.29 o 
   3   7  15     2257.32     2325.61    186.92 o 
  -4   8  15      750.98      576.98    115.92 o 
  -3   8  15       49.58      113.59     74.38 o 
  -2   8  15     1262.09     1047.63    111.54 o 
  -1   8  15      292.11      311.78     82.32 o 
   0   8  15      848.26      659.65    114.35 o 
   1   8  15      355.38      555.98     84.92 o 
   2   8  15     1538.78     1583.01    117.60 o 
  -3   9  15     2984.66     2833.34    268.15 o 
  -2   9  15      855.93      971.24    125.11 o 
  -1   9  15      591.30      674.88    135.83 o 
   0   9  15     1101.75     1152.76    133.77 o 
  -8   0  16    11423.81    11569.80    655.49 o 
  -6   0  16     5314.69     5465.07    263.71 o 
  -4   0  16    16563.62    17121.24   1023.20 o 
  -2   0  16    12822.82    13395.59    402.08 o 
   0   0  16    21730.96    22764.99    619.99 o 
   2   0  16    17533.14    16713.71    604.50 o 
   4   0  16     8291.15     8229.88    363.91 o 
  -8   1  16       29.49      -37.55     79.54 o 
  -7   1  16     1447.90     1414.33    116.06 o 
  -6   1  16       90.19      101.15     61.60 o 
  -5   1  16     2807.67     2771.71    129.24 o 
  -4   1  16      137.14      106.58     48.13 o 
  -3   1  16     4886.83     4570.25    143.04 o 
  -2   1  16      251.30      248.54     45.12 o 
  -1   1  16     2530.87     2415.69     91.08 o 
   0   1  16      283.40      223.49     42.42 o 
   1   1  16     3340.19     3233.50    116.85 o 
   2   1  16      337.20      360.92     66.64 o 
   3   1  16      410.95      527.38     75.79 o 
   4   1  16      212.59      299.59     69.78 o 
   5   1  16     1551.22     1594.59    160.83 o 
  -8   2  16     8684.11     9270.74    323.81 o 
  -7   2  16     2351.80     2514.53    151.16 o 
  -6   2  16     4559.33     4519.93    204.34 o 
  -5   2  16     2018.72     2114.08    193.60 o 
  -4   2  16    13992.26    14426.55    372.87 o 
  -3   2  16     4343.04     3732.60    127.43 o 
  -2   2  16     8845.84     9066.22    210.07 o 
  -1   2  16     1532.88     1516.20     74.56 o 
   0   2  16    12320.58    12915.73    272.02 o 
   1   2  16     2224.19     2182.66     96.80 o 
   2   2  16     9006.69     8760.00    260.53 o 
   3   2  16      458.42      508.86     76.93 o 
   4   2  16     4200.72     4266.07    170.97 o 
   5   2  16      802.66      827.33    127.48 o 
  -8   3  16      325.55      355.16     90.34 o 
  -7   3  16      743.92      712.22     98.45 o 
  -6   3  16     1103.17     1239.42    128.33 o 
  -5   3  16     1106.57     1183.79    203.81 o 
  -4   3  16     1752.41     1813.36    107.18 o 
  -3   3  16     1798.42     1954.06    122.09 o 
  -2   3  16     2339.81     2298.54     91.27 o 
  -1   3  16     1399.30     1489.46     83.52 o 
   0   3  16     1802.72     1815.22     80.29 o 
   1   3  16     3315.53     3494.40    124.63 o 
   2   3  16     1609.76     1664.13    107.47 o 
   3   3  16     1075.69     1070.29    115.34 o 
   4   3  16      815.20      757.96     86.83 o 
   5   3  16     2040.90     2153.05    366.44 o 
  -7   4  16     6242.49     5917.93    299.46 o 
  -6   4  16      902.21      897.67    104.61 o 
  -5   4  16     4635.17     4364.40    191.90 o 
  -4   4  16     4106.34     4300.44    161.19 o 
  -3   4  16    10985.22    10302.54    287.39 o 
  -2   4  16     1506.52     1817.61    112.04 o 
  -1   4  16     5157.76     4901.22    148.51 o 
   0   4  16     2158.64     2290.35     90.23 o 
   1   4  16     9183.51     9060.10    231.11 o 
   2   4  16     1734.54     1663.81    105.56 o 
   3   4  16     2876.57     2649.54    131.41 o 
   4   4  16      841.27      801.10     84.83 o 
  -7   5  16      218.15      257.26    117.06 o 
  -6   5  16     1122.90      975.55    109.93 o 
  -5   5  16      278.15      281.14    130.98 o 
  -4   5  16     1724.77     1552.20    118.38 o 
  -3   5  16      145.21      209.53     64.10 o 
  -2   5  16     2595.61     2413.35    119.02 o 
  -1   5  16       43.60       54.85     48.13 o 
   0   5  16     2154.49     2111.06     96.23 o 
   1   5  16      412.02      535.55     69.71 o 
   2   5  16     1859.84     1596.39    103.63 o 
   3   5  16      105.29      117.80     55.74 o 
   4   5  16      833.91      916.38    133.23 o 
  -6   6  16       31.25      171.15    143.70 o 
  -5   6  16     4218.06     3941.75    273.58 o 
  -4   6  16      351.04      453.87     85.37 o 
  -3   6  16    10990.09     9965.15    427.31 o 
  -2   6  16       48.88      132.32     53.31 o 
  -1   6  16     4651.07     4681.08    185.96 o 
   0   6  16      126.14      148.84     48.67 o 
   1   6  16     9049.43     8958.61    256.50 o 
   2   6  16      158.88      250.27     69.61 o 
   3   6  16     2499.47     2581.95    196.83 o 
  -5   7  16       39.16      -29.65     76.91 o 
  -4   7  16      980.43      882.65    107.58 o 
  -3   7  16      222.65      322.88     80.56 o 
  -2   7  16     1819.51     1628.07    123.89 o 
  -1   7  16      228.27      291.38     57.08 o 
   0   7  16     1846.97     1805.08    127.76 o 
   1   7  16       83.41      320.69     73.74 o 
   2   7  16     1728.41     1965.53    188.33 o 
  -3   8  16     6072.57     5942.47    621.56 o 
  -2   8  16      645.51      638.20     91.74 o 
  -1   8  16     2206.15     2324.42    143.80 o 
   0   8  16      593.23      747.93    120.10 o 
   1   8  16     5374.50     5899.89    366.83 o 
  -7   0  17     2393.22     2588.13    264.06 o 
  -5   0  17     3422.70     3268.38    211.66 o 
  -3   0  17     4359.88     3825.64    203.86 o 
  -1   0  17     3623.89     3460.30    159.21 o 
   1   0  17     6929.42     6956.97    314.82 o 
   3   0  17     4285.30     4491.15    246.64 o 
   5   0  17     6634.83     6782.04    445.29 o 
  -7   1  17      861.83      976.21    103.30 o 
  -6   1  17     3452.37     3636.10    173.48 o 
  -5   1  17      932.04      958.05     99.68 o 
  -4   1  17    21018.94    21215.75    469.07 o 
  -3   1  17     1067.60     1068.77     76.22 o 
  -2   1  17     7064.66     7212.04    180.68 o 
  -1   1  17      720.75      722.60     59.10 o 
   0   1  17    16551.83    17018.37    344.61 o 
   1   1  17     1041.73     1012.32     92.08 o 
   2   1  17     3223.28     3102.44    143.23 o 
   3   1  17      596.61      633.54     79.54 o 
   4   1  17     3878.35     3896.50    167.76 o 
   5   1  17      544.94      638.54    111.50 o 
  -7   2  17     1263.57     1291.27    119.50 o 
  -6   2  17      524.70      529.06     87.67 o 
  -5   2  17     2268.73     2459.41    144.33 o 
  -4   2  17      812.25      835.05     82.35 o 
  -3   2  17     3274.87     2985.71    117.62 o 
  -2   2  17      777.88      767.05     62.11 o 
  -1   2  17     2604.72     2686.05     98.46 o 
   0   2  17     1080.24     1116.02     66.07 o 
   1   2  17     3888.66     3789.86    153.97 o 
   2   2  17      746.20      682.48     81.52 o 
   3   2  17     1578.79     1618.40    110.50 o 
   4   2  17      662.49      727.50     88.12 o 
  -7   3  17     2993.22     2859.58    166.63 o 
  -6   3  17     1524.27     1440.95    122.93 o 
  -5   3  17     3575.24     3445.07    170.78 o 
  -4   3  17    10594.45    11205.91    371.88 o 
  -3   3  17     5085.53     4720.00    168.37 o 
  -2   3  17     2745.09     2645.83    146.22 o 
  -1   3  17     3247.39     3196.28    114.74 o 
   0   3  17    10088.55    10352.85    231.79 o 
   1   3  17     4338.26     4282.47    163.12 o 
   2   3  17     2888.31     2821.19    136.53 o 
   3   3  17     1775.75     1697.39    112.44 o 
   4   3  17     3750.56     3719.89    182.20 o 
  -7   4  17      321.14      458.51    129.12 o 
  -6   4  17     1361.42     1308.17    122.03 o 
  -5   4  17      699.40      735.19     95.43 o 
  -4   4  17     1995.44     1876.16    110.90 o 
  -3   4  17     1089.55     1091.86     88.52 o 
  -2   4  17     1836.50     1863.57    140.90 o 
  -1   4  17     1167.46     1148.52     90.95 o 
   0   4  17     2656.07     2562.32     95.72 o 
   1   4  17     1351.07     1499.60    111.95 o 
   2   4  17     2092.10     2018.55    117.62 o 
   3   4  17      204.48      205.78     62.80 o 
   4   4  17     2198.59     1998.88    132.86 o 
  -6   5  17       63.45       97.28     71.55 o 
  -5   5  17     5574.29     5489.45    225.75 o 
  -4   5  17     2322.65     2385.94    144.82 o 
  -3   5  17     8302.97     7668.56    234.40 o 
  -2   5  17      140.63      118.75     57.93 o 
  -1   5  17     4940.48     4836.07    169.82 o 
   0   5  17     2098.86     2158.17    155.10 o 
   1   5  17     6211.32     6292.00    202.64 o 
   2   5  17      401.30      485.00    100.48 o 
   3   5  17     2010.08     2165.89    135.86 o 
  -5   6  17       22.33      167.65     69.26 o 
  -4   6  17     2376.10     2350.15    147.97 o 
  -3   6  17        1.62       73.20     67.37 o 
  -2   6  17     2119.00     2119.19    149.00 o 
  -1   6  17       31.40      -14.39     52.50 o 
   0   6  17     2370.19     2275.86    140.33 o 
   1   6  17       27.17      145.48     53.59 o 
   2   6  17     1420.16     1370.11    111.17 o 
   3   6  17       21.96      139.23    147.20 o 
  -4   7  17       23.45       14.75     69.89 o 
  -3   7  17     4738.79     4297.06    193.99 o 
  -2   7  17      483.75      387.15     80.85 o 
  -1   7  17     2589.99     2411.27    143.04 o 
   0   7  17       21.53        1.68     65.04 o 
   1   7  17     4182.30     4638.63    236.01 o 
  -3   8  17      113.10      250.45     99.17 o 
  -2   8  17     1204.17     1009.78    166.26 o 
  -1   8  17       49.66      243.14     63.51 o 
   0   8  17     1335.91     1141.42    164.89 o 
  -6   0  18     5184.73     5065.43    366.93 o 
  -4   0  18    19663.18    19556.11   2042.99 o 
  -2   0  18     4141.78     4154.67    279.52 o 
   0   0  18    14833.96    15279.85    449.32 o 
   2   0  18     2988.71     2981.61    202.94 o 
   4   0  18     8785.75     8520.23    519.77 o 
  -7   1  18     1765.97     1957.74    169.74 o 
  -6   1  18      103.23      123.98     69.46 o 
  -5   1  18     2577.48     2566.24    150.12 o 
  -4   1  18      205.10      238.79     55.70 o 
  -3   1  18     3211.15     2991.45    119.17 o 
  -2   1  18      162.22       86.80     42.16 o 
  -1   1  18     4371.53     4272.98    199.87 o 
   0   1  18      309.25      282.19     45.29 o 
   1   1  18     4278.71     4154.60    164.22 o 
   2   1  18      166.74      157.49     60.88 o 
   3   1  18     2216.34     2226.04    128.99 o 
   4   1  18      244.67      193.29     90.31 o 
  -7   2  18      892.46      911.01    101.27 o 
  -6   2  18     3002.62     3300.86    177.69 o 
  -5   2  18     1795.31     1783.61    141.37 o 
  -4   2  18    14682.00    14898.63    392.42 o 
  -3   2  18     1605.62     1617.70    101.49 o 
  -2   2  18     3339.97     3588.25    119.06 o 
  -1   2  18     2131.58     2217.69    123.28 o 
   0   2  18    12450.33    12805.97    341.68 o 
   1   2  18     1579.45     1640.52    108.17 o 
   2   2  18     1905.87     1914.83    117.55 o 
   3   2  18      809.27      773.65     85.81 o 
   4   2  18     5472.48     5177.32    266.70 o 
  -7   3  18     1498.22     1359.21    227.90 o 
  -6   3  18      513.41      437.95     85.55 o 
  -5   3  18     1986.17     1958.09    134.90 o 
  -4   3  18     1439.89     1286.65    110.63 o 
  -3   3  18     1732.56     1810.41    107.33 o 
  -2   3  18     1486.16     1368.98     85.52 o 
  -1   3  18     1800.08     1829.51     84.46 o 
   0   3  18     2633.60     2715.63    115.37 o 
   1   3  18     1500.73     1640.24    111.63 o 
   2   3  18     1261.98     1224.90    101.34 o 
   3   3  18      997.96     1092.92     97.19 o 
  -6   4  18      412.10      534.92     90.41 o 
  -5   4  18     6270.06     5460.90    226.82 o 
  -4   4  18     4518.70     4655.85    175.15 o 
  -3   4  18     4910.38     4831.29    176.07 o 
  -2   4  18      483.36      502.37     77.93 o 
  -1   4  18     5484.56     5186.68    158.55 o 
   0   4  18     4421.73     4656.56    169.49 o 
   1   4  18     4188.07     4268.55    167.22 o 
   2   4  18      264.35      266.72     65.20 o 
   3   4  18     2673.77     2736.42    229.09 o 
  -5   5  18      402.31      382.85     88.31 o 
  -4   5  18     1972.47     1778.24    147.49 o 
  -3   5  18      311.38      248.86     72.37 o 
  -2   5  18     1484.38     1444.64    100.49 o 
  -1   5  18      311.56      347.68     61.89 o 
   0   5  18     2948.52     2741.91    139.45 o 
   1   5  18       67.39      141.38     73.39 o 
   2   5  18     1474.16     1384.67    142.83 o 
  -4   6  18      274.16      244.82     75.66 o 
  -3   6  18     4288.74     4018.11    245.15 o 
  -2   6  18      119.60      227.63     57.08 o 
  -1   6  18     5262.98     5299.80    215.67 o 
   0   6  18      616.04      688.30     92.54 o 
   1   6  18     4206.46     4871.18    372.37 o 
   2   6  18        6.97      200.87    154.78 o 
  -3   7  18      121.09      103.84     98.78 o 
  -2   7  18      805.79      738.70    165.38 o 
  -1   7  18       93.25      123.09     98.00 o 
   0   7  18     1587.08     1524.42    202.52 o 
  -5   0  19     4153.41     3854.19    230.01 o 
  -3   0  19     4464.03     4362.60    268.05 o 
  -1   0  19     6241.36     6500.70    243.43 o 
   1   0  19     3126.21     3195.23    210.27 o 
   3   0  19     3142.22     3298.85    305.68 o 
  -6   1  19     5745.46     5862.83    237.20 o 
  -5   1  19     1214.56     1328.94    115.82 o 
  -4   1  19    10072.50    10379.11    300.21 o 
  -3   1  19      862.16      831.46     73.33 o 
  -2   1  19     4006.97     4071.03    130.08 o 
  -1   1  19     1067.07     1071.19     70.72 o 
   0   1  19    11520.71    12021.70    294.41 o 
   1   1  19      397.61      440.68     72.08 o 
   2   1  19     2691.29     2753.52    141.42 o 
   3   1  19      339.86      291.11    121.43 o 
  -6   2  19      469.20      476.47     82.00 o 
  -5   2  19     1724.37     1768.38    130.03 o 
  -4   2  19      966.19      989.20     96.89 o 
  -3   2  19     1955.74     1705.31    106.74 o 
  -2   2  19      761.89      646.30     60.90 o 
  -1   2  19     3711.76     3833.53    126.53 o 
   0   2  19     1144.85     1300.12     85.09 o 
   1   2  19     2080.16     2267.90    128.26 o 
   2   2  19      530.19      591.76     80.61 o 
   3   2  19     2286.21     2050.40    172.59 o 
  -6   3  19     3119.49     3088.84    335.43 o 
  -5   3  19     3846.61     3782.09    185.13 o 
  -4   3  19     6328.82     6475.40    216.72 o 
  -3   3  19     2145.67     2082.97    115.88 o 
  -2   3  19     2092.71     2095.79    107.28 o 
  -1   3  19     4140.80     4132.01    139.49 o 
   0   3  19     6334.83     6711.46    338.11 o 
   1   3  19     1743.93     1690.17    113.64 o 
   2   3  19     1140.11     1126.26     97.21 o 
   3   3  19     1746.07     1414.50    148.65 o 
  -5   4  19      525.19      527.60     88.47 o 
  -4   4  19     2745.27     2406.50    147.26 o 
  -3   4  19      377.77      408.10     68.42 o 
  -2   4  19     2136.72     2022.38    126.30 o 
  -1   4  19      898.06      908.74     77.17 o 
   0   4  19     3048.79     2940.12    135.23 o 
   1   4  19      479.34      515.27     89.07 o 
   2   4  19     1295.56     1286.19    117.68 o 
  -4   5  19     1000.00     1042.20    186.38 o 
  -3   5  19     3305.07     3168.99    150.14 o 
  -2   5  19      174.34      211.72     86.19 o 
  -1   5  19     6393.75     6656.18    216.90 o 
   0   5  19     1642.52     1775.78    110.60 o 
   1   5  19     2648.56     2871.96    355.75 o 
  -3   6  19        1.76       46.09     61.79 o 
  -2   6  19     1432.75     1312.09    211.95 o 
  -1   6  19        4.52      101.92     77.72 o 
   0   6  19     3051.17     2842.91    407.67 o 
  -4   0  20     5352.62     5492.58    278.91 o 
  -2   0  20     7887.86     8464.68    298.07 o 
   0   0  20     8108.83     8489.02    374.92 o 
   2   0  20     3308.82     3707.97    321.04 o 
  -6   1  20      173.37      113.95    121.34 o 
  -5   1  20     3398.07     3198.96    255.35 o 
  -4   1  20      293.85      324.11     67.71 o 
  -3   1  20     2721.30     2639.33    129.55 o 
  -2   1  20      279.57      231.99     47.77 o 
  -1   1  20     4387.79     4424.67    167.90 o 
   0   1  20      326.10      410.56     73.16 o 
   1   1  20     1772.56     1661.16    115.19 o 
   2   1  20      196.42      246.00     70.44 o 
  -6   2  20     4222.37     3725.09    370.62 o 
  -5   2  20     1940.29     1887.80    135.42 o 
  -4   2  20     3646.24     3615.62    155.15 o 
  -3   2  20      754.21      760.78     81.58 o 
  -2   2  20     5247.24     5391.81    169.19 o 
  -1   2  20     1525.29     1660.71    104.77 o 
   0   2  20     5933.54     6377.33    219.86 o 
   1   2  20      456.45      397.72     74.53 o 
   2   2  20     2540.51     2670.21    159.62 o 
  -5   3  20     2603.92     2789.30    204.61 o 
  -4   3  20     1015.02     1034.95     93.69 o 
  -3   3  20     2273.73     2451.38    127.49 o 
  -2   3  20     1057.25     1178.16    115.27 o 
  -1   3  20     3243.62     3512.90    160.44 o 
   0   3  20     1631.06     1569.82    156.31 o 
   1   3  20     1088.67     1112.74    113.01 o 
   2   3  20     1131.52     1216.54    144.35 o 
  -4   4  20     1206.78     1378.36    111.44 o 
  -3   4  20     2877.36     3000.66    154.48 o 
  -2   4  20     1422.66     1631.03    118.03 o 
  -1   4  20     5475.86     5501.69    193.27 o 
   0   4  20     1776.26     2104.58    173.65 o 
   1   4  20     1616.41     1848.62    166.70 o 
  -3   5  20       94.04       87.99     69.61 o 
  -2   5  20     2096.11     2151.07    131.91 o 
  -1   5  20      364.08      434.67     93.82 o 
   0   5  20     2323.65     2144.09    130.73 o 
  -3   0  21     3036.72     3226.93    201.80 o 
  -1   0  21     5301.91     5847.70    230.42 o 
   1   0  21     2817.32     2600.77    273.01 o 
  -5   1  21      487.66      468.04    179.67 o 
  -4   1  21     4555.66     4823.29    183.44 o 
  -3   1  21      416.40      485.91     65.42 o 
  -2   1  21    10104.24    11492.62    342.02 o 
  -1   1  21      697.11      700.92     71.30 o 
   0   1  21     3177.76     3310.88    178.69 o 
   1   1  21      330.86      297.63     69.16 o 
  -4   2  21      648.54      603.27     76.17 o 
  -3   2  21     1213.01     1045.60    114.75 o 
  -2   2  21      896.92      845.42     74.99 o 
  -1   2  21     2318.25     2339.01    114.00 o 
   0   2  21      775.91      732.99    100.84 o 
   1   2  21     1143.08      997.67    165.95 o 
  -4   3  21     1691.31     1885.58    324.34 o 
  -3   3  21     1274.99     1150.63    150.89 o 
  -2   3  21     5356.65     5717.17    176.98 o 
  -1   3  21     2300.37     2327.11    141.67 o 
   0   3  21     1752.60     2081.15    310.05 o 
  -3   4  21      420.13      392.26     64.51 o 
  -2   4  21     2619.64     2525.27    172.62 o 
  -1   4  21      697.87      889.11    128.45 o 
  -2   0  22     6379.62     6919.36    266.11 o 
  -3   1  22     3687.54     3610.52    153.03 o 
  -2   1  22      316.03      340.19     55.87 o 
  -1   1  22     4164.27     4159.68    205.70 o 
  -3   2  22     1118.42     1221.35    102.04 o 
  -2   2  22     5387.88     5403.64    187.59 o 
  -1   2  22     1006.92     1047.74    141.40 o 
                                                 
